# Supplementary material for: Despite phylogenetic effects, C3–C4 lineages bridge the ecological gap to C4 photosynthesis
Source: J Exp Bot. 2016 Dec 26;68(2):241–54. doi: 10.1093/jxb/erw451 (PMC5853900; doi:10.1093/jxb/erw451)
Supplement: Supplementary_Table_S1 [file erw451_suppl_supplementary_table_s1.xlsx]

## Sheet: Table S1
Table S1. Details of environmental variables included in this study.
Factor	Resolution	Units	Years	Source
Altitude	30-arc-seconds	m	1950-2000	WorldClim1,2
Annual mean temperature	30-arc-seconds	°C	1950-2000	WorldClim, Bioclim1,2
Ground frost frequency	10-arc-minutes	days	1961-1990	CRU3,4
Min temperature of coldest month	30-arc-seconds	°C	1950-2000	WorldClim, Bioclim1,2
Mean temperature of warmest quarter	30-arc-seconds	°C	1950-2000	WorldClim, Bioclim1,2
Annual precipitation	30-arc-seconds	mm	1950-2000	WorldClim, Bioclim1,2
Wet day frequency	10-arc-minutes	days	1961-1990	CRU3,4
Precipitation of driest month	30-arc-seconds	mm	1950-2000	WorldClim, Bioclim1,2
Rainfall seasonality	0.25 arc-degree	-	1950-2000	Lehmann et al., 20115
Sunshine	10-arc-minutes	% of maximum possible	1961-1990	CRU3,4
Fire return interval (FRI)	0.5-arc-degrees	confidence interval of annual burned area	1997-2010	Archibald et al., 20136
Topsoil organic content (OC)	30-arc-seconds	% weight	na	IIASA_World_Soils6,7
Total exchangeable bases (TEB)	30-arc-seconds	cmol/kg	na	IIASA_World_Soils6,7
Topsoil Cation exchange capacity (CEC)	30-arc-seconds	cmol/kg	na	IIASA_World_Soils6,7
Topsoil pH	30-arc-seconds	-log(H+)	na	IIASA_World_Soils6,7
1Hijmans RJ, Cameron SE, Parra JL, Jones PG, Jarvis A (2005) Very high resolution interpolated climate surfaces for global land areas. Int J Climatol 25:1965-1978; 2http://www.worldclim.org/current; 3New M, Lister D, Hulme M, Makin I (2002) A high-resolution data set of surface climate over global land areas. Climate Res 21:1-25; 4http://www.ipcc-data.org/observ/clim/get_30yr_means.html; 5Lehmann…
