# Supplementary material for: Despite phylogenetic effects, C3–C4 lineages bridge the ecological gap to C4 photosynthesis
Source: J Exp Bot. 2016 Dec 26;68(2):241–54. doi: 10.1093/jxb/erw451 (PMC5853900; doi:10.1093/jxb/erw451)
Supplement: Supplementary_Table_S2 [file erw451_suppl_supplementary_table_s2.xlsx]

## Sheet: Table S2
Table S2. Details of C3-C4 species used in this study and the C3 and C4 sister taxa within each comparison group§.
C3-C4 taxa	C3 taxa	C4 taxa	Reference
Eudicots
ACANTHACEAE
Blepharis
Blepharis diversispina (42)	Blepharis asteracantha (7)	Blepharis aspera (8)	Fisher et al., 2015
Blepharis gigantea (6)	Blepharis buchneri (70)	Blepharis attenuata (48)
Blepharis natalensis (6)	Blepharis calcitrapa (16)	Blepharis boranensis (3)
Blepharis noli-me-tangere (2)	Blepharis dhofarensis (10)	Blepharis edulis (61)
Blepharis pruinosa (19)	Blepharis inopinata (1)	Blepharis furcata (28)
Blepharis sinuata (4)	Blepharis integrifolia (137)	Blepharis grossa (13)
Blepharis espinosa (5)	Blepharis panduriformis (6)	Blepharis kuriensis (1)
	Blepharis tenuiramea (18)	Blepharis linariifolia (67)
	Blepharis trispina (6)	Blepharis scindica (2)
		Blepharis mitrata (68)
		Blepharis obmitrata (70)
AMARANTHACEAE
Alternanthera
Alternanthera ficoidea (268)	Alternanthera philoxeroides (590)	Alternanthera caracasana (220)
Alternanthera tenella (458)	Alternanthera sessilis (2492)	Alternanthera microphylla (12)	Christin et al., 2011a
		Alternanthera pungens (1057)
Salsola
Salsola divaricata (32)	Rhaphidophyton regelii (33)	Haloxylon ammodendron (8)	Christin et al., 2011a;
		Haloxylon negevensis (2)	Wen and Zhang, 2015;
		Haloxylon salicornicum (1)	Voznesenskaya et al., 20012
		Haloxylon thomsonii (81)
		Hammada ramosissima (1)
		Noaea mucronata (609)
Sedobassia
Sedobassia sedoides (3)	Bassia dasyphylla (38)	Camphorosma annua (5)	Kadereit and Freitag, 2011
	Bassia hirsuta (32)	Camphorosma monspeliaca (562)
	Kochia californica (55)
	Chenolea diffusa (25)
	Kochia melanoptera (4)
Flaveria
Flaveria oppositifolia (36)	Flaveria cronquistii (8)	Flaveria australasica (484)	McKown et al., 2005;
Flaveria angustifolia (16)	Flaveria mcdougallii (3)	Flaveria bidentis (246)	Christin et al., 2011a 2
Flaveria chloraefolia (16)	Flaveria pringlei (15)	Flaveria brownii (2)
Flaveria sonorensis (3)		Flaveria campestris (29)
Flaveria pubescens (8)		Flaveria palmeri (10)
Flaveria anomala (44)		Flaveria trinervia (521)
Flaveria floridana (3)		Flaveria vaginata (2)
Flaveria linearis (78)
Flaveria ramosissima (6)
BORAGINACEAE
Heliotropium
Heliotropium lagoense (5)	Heliotropium procumbens (728)	Heliotropium polyphyllum (69)	Muhaidat et al., 20113
Heliotropium convolvulaceum (174)	Heliotropium calcicola (72)
Heliotropium greggii (49)	Heliotropium europaeum (5265)
	Heliotropium karwinskyi (5)
	Heliotropium tenellum (169)
BRASSICACEAE
Diplotaxis
Brassica gravinae (6)	Diplotaxis harra (709)		Schluter et al., (this issue)
Diplotaxis erucoides (2336)	Diplotaxis viminea (734)
Diplotaxis muralis (4828)
Diplotaxis tenuifolia (7224)
Moricandia
Moricandia nitens (285)	Moricandia foetida (81)		Schluter et al., (this issue)
Moricandia sinaica (14)	Moricandia moricandioides (519)
Moricandia spinosa (1)
Moricandia suffruticosa (32)
Moricandia arvensis (821)
CLEOMACEAE
Cleome
Cleome paradoxa (7)	Cleome lutea (165)	Cleome angustifolia (10)
	Cleome isomeris (165)		Feodorova et al., 2010
	Cleome platycarpa (99)
EUPHORBIACEAE
Euphorbia
Euphorbia johnstonii (1)	Euphorbia angusta (8)	Euphorbia articulata (23)
Euphorbia lata (52)		Euphorbia carunculata (10)
Euphorbia acuta (7)		Euphorbia degeneri (7)
		Euphorbia hirta (2578)
		Euphorbia hypericifolia (697)	Christin et al., 2011a 1
		Euphorbia maculata (3565)
		Euphorbia polycnemoides (119)
		Euphorbia prostrata (2058)
		Euphorbia thymifolia (680)
MOLLUGINACEAE
Hypertelis
Hypertelis spergulacea (16)	Adenogramma sylvatica (10)	Hypertelis umbellata + Hypertelis cerviana
		(=Mollugo cerviana + Mollugo fragilis ; 648)
Paramollugo nudicaulis (255)	Adenogramma teretifolia (5)
	Pharnaceum viride (6)		Christin et al., 2011b 2
	Psammotropha anguina (9)
	Psammotropha obtusa (5)
	Psammotropha quadrangularis (20)
Mollugo
Mollugo verticillata (1694)	Glischrothamnus ulei (24)		Christin et al., 2011b
PHYTOSEIIDAE/ASTERACEAE
Parthenium
Parthenium hysterophorus (11)	Parthenium incanum (79)		Moore et al., 1987
	Parthenium argentatum (421)
PORTULACACEAE
Portulaca
Portulaca cryptopetala (35)		Portulaca nitida (105)	Ocampo and Columbus, 2012
		Portulaca oleracea (14224)
SCROPHULARIACEAE
Anticharis
Anticharis ebracteata (5)	Peliostomum virgatum (38)	Anticharis glandulosa (25)	Khoshravesh et al., 2012 1
Anticharis juncea (7)	Peliostomum viscosum (6)	Anticharis inflata (17)
		Anticharis senegalensis (44)
Monocots
CYPERACEAE
Eleocharis
Eleocharis acicularis (9040)	Eleocharis quinqueflora (7561)	Eleocharis caespitosissima (69)	Roalson et al., 2010
Eleocharis atropurpurea (355)	Eleocharis suksdorfiana (84)	Eleocharis minima (302)
Eleocharis brainii (6)	Eleocharis torticulmis (6)	Eleocharis retroflexa (186)
Eleocharis cylindrica (11)	Eleocharis tortilis (23)	Eleocharis baldwinii (41)
Eleocharis flavescens (184)	Eleocharis tuberculosa (119)
Eleocharis nigrescens (53)
Eleocharis subfoliata (6)
POACEAE
Alloteropsis
Alloteropsis semialata zambezian (13)	Alloteropsis semialata eckloniana (70)	Alloteropsis semialata semialata (186)	Lundgren et al., 2015
Homolepis
Homolepis aturensis (411)	Oplismenopsis najada (24)	Altoparadisium chapadense (2)
	Phanopyrum gymnocarpon (26)	Altoparadisium scabrum (4)
		Achlaena piptostachya (2)
		Arthropogon villosus (49)	GWPGII, 2012;
		Mesosetum annuum (41)	Khoshravesh et al., 2016
		Mesosetum arenarium (7)
		Mesosetum elytrochaetum (18)
		Mesosetum loliiforme (273)
		Mesosetum pittieri (8)
		Tatianyx arnacites (17)
Neurachne
Neurachne minor (69)	Thyridolepis xerophila (241)	Neurachne munroi (285)
	Thyridolepis mitchelliana (1402)	Paraneurachne muelleri (688)	Christin et al., 2012 1
	Thyridolepis multiculmis (215)
Steinchisma
Steinchisma cuprea (8)	Steinchisma laxa (290)
Steinchisma decipiens (131)
Steinchisma spathellosum (57)			GWPGII, 2012
Steinchisma stenophyllum (6)
Steinchisma hians (285)
§ The number of individual occurrence points used in this study are listed in parenthesis after each species name. Synonyms used in GBIF are italicized in parenthesis. Phylogenetic comparison group name listed in shaded rows.
1 Potentially closer C3 species were omitted because of uncertain pathway and/or non-monophylly of the C3-C4 or C4.
2 Polyphyletic/paraphyletic C3-C4 grouped together as they have the same C3 sister group.
3 Phylogeny not available.
TABLE S2 REFERENCES
Christin PA, Osborne CP, Sage RF, Arakaki M, Edwards EJ. 2011a. C4 eudicots are not younger than C4 monocots. Journal of Experimental Botany 62, 3171-3181.
Christin PA, Sage TL, Edwards EJ, Ogburn RM, Khoshravesh R, Sage RF. 2011b. Complex evolutionary transitions and the significance of C3–C4 intermediate forms of photosynthesis in Molluginaceae. Evolution 65, 643-660.
Feodorova TA, Voznesenskaya EV, Edwards GE, Roalson EH. 2010. Biogeographic patterns of diversification and the origins of C4 in Cleome (Cleomaceae). Systematic Botany 35, 811-826.
Fisher AE, McDade LA, Kiel CA, Khoshravesh R, Johnson MA, Stata M, Sage TL, Sage RF. 2015. Evolutionary history of Blepharis (Acanthaceae) and the origin of C4 photosynthesis in section Acanthodium. International Journal of Plant Sciences 176, 770-790.
GWPGII (Grass Phylogeny Working Group II). 2012. New grass phylogeny resolves deep evolutionary relationships and discovers C4 origins. New Phytologist 193, 304-312.
Kadereit G, Freitag H. 2011. Molecular phylogeny of Camphorosmeae (Camphorosmoideae, Chenopodiaceae): Implications for biogeography, evolution of C4-photosynthesis and taxonomy. Taxon 60, 51-78.
Khoshravesh R, Hossein A, Sage TL, Nordenstam B, Sage RF. 2012. Phylogeny and photosynthetic pathway distribution in Anticharis Endl.(Scrophulariaceae). Journal of Experimental Botany 63, 5645-5658.
Khoshravesh R, Stinson CR, Stata M, Busch FA, Sage RF, Ludwig M, Sage TL. 2016. C3-C4 intermediacy in grasses: organelle enrichment and distribution, glycine decarboxylase expression, and the rise of C2 photosynthesis. Journal of Experimental Botany 67, 3065-3078.
Lundgren MR, Besnard G, Ripley BS, Lehmann CE, Chatelet DS, Kynast RG, Namaganda M, Vorontsova MS, Hall RC, Elia J, Osborne CP. 2015. Photosynthetic innovation broadens the niche within a single species. Ecology Letters 18, 1021-1029.
Moore BD, Franceschi VR, Cheng SH, Wu J, Ku MS. 1987. Photosynthetic characteristics of the C3-C4 intermediate Parthenium hysterophorus. Plant Physiology 85, 978-983.
Muhaidat R, Sage TL, Frohlich MW, Dengler NG, Sage RF. 2011. Characterization of C3-C4 intermediate species in the genus Heliotropium L. (Boraginaceae): anatomy, ultrastructure and enzyme activity. Plant, Cell & Environment 34, 1723-1736.
Ocampo G, Columbus JT. 2012. Molecular phylogenetics, historical biogeography, and chromosome number evolution of Portulaca (Portulacaceae). Molecular Phylogenetics and Evolution 63, 97-112.
Roalson EH, Hinchliff CE, Trevisan R, da Silva CR. 2010. Phylogenetic relationships in Eleocharis (Cyperaceae): C4 photosynthesis origins and patterns of diversification in the spikerushes. Systematic Botany 35, 257-71.
Schluter et al., (this issue) Photosynthesis in C3-C4 Moricandia species.
