# Supplementary material for: Despite phylogenetic effects, C3–C4 lineages bridge the ecological gap to C4 photosynthesis
Source: J Exp Bot. 2016 Dec 26;68(2):241–54. doi: 10.1093/jxb/erw451 (PMC5853900; doi:10.1093/jxb/erw451)
Supplement: Supplementary_Dataset_S1 [file erw451_suppl_supplementary_dataset_s1.xlsx]

## Sheet: legend and descriptions
Dataset 1. Occurrence and environmental data for C3-C4 taxa and their close C3 and C4 relatives used in this study.
family	Plant family
species	Species name
lat	latitude
lon	longitude
cot	eudicot/monocot
comparison	comparison groups; used to compare C3-C4 taxa with their C3 and C4 sisters. See Table S1 for details.
pathway	photosynthetic pathway; C3, C3-C4, C4
country	country code for species occurance using International Taxonomic Database working Group (TDWG) level 3 code names; for more info see: http://www.kew.org/science-conservation/research-data/resources/gis-unit/tdwg-world
See Table S1 for descriptions of the environmental variables and their sources.

## Sheet: full.dataset
family	species	lat	lon	cot	comparison	pathway	country	altitude	frost.days	wetday	sunshine	FRI	rainfall.concentrations	min.temp.coldest.month	mean.temp.wettest.quarter	precip.driest.month	topsoil_OC	topsoil_PH_H2O	topsoil_CEC_SOIL	topsoil_TEB	annal.precipitation	annual.mean.temperature
Molluginaceae	Adenogramma sylvatica	-34	18.99	eudicot	Hypertelis	C3	CPP	771	20.9	108.3	66.0417	4.48433	39	56	109	32	0.39	7.5	16	16	1042	138
Molluginaceae	Adenogramma sylvatica	-33.62	19.12	eudicot	Hypertelis	C3	CPP	838	24.7	85.6	70.4583	8.05285	43	39	101	24	0.39	7.5	16	16	909	137
Molluginaceae	Adenogramma sylvatica	-33.88	19.12	eudicot	Hypertelis	C3	CPP	647	25.7	100	67.425	8.05285	41	56	114	27	0.39	7.5	16	16	1015	146
Molluginaceae	Adenogramma sylvatica	-34.12	18.88	eudicot	Hypertelis	C3	CPP	38	20.9	108.3	66.0417	4.48433	39	69	130	16	0.37	5.4	3	1.9	708	165
Molluginaceae	Adenogramma sylvatica	-33.88	25.62	eudicot	Hypertelis	C3	CPP	5	8.1	102.2	62.875	8.25708	6	82	173	31	0.63	6.4	10	8.5	512	181
Molluginaceae	Adenogramma sylvatica	-33.88	18.88	eudicot	Hypertelis	C3	CPP	319	22.2	104.8	68.2083	17.8325	41	66	129	25	0.8	5.1	5	2.6	976	165
Molluginaceae	Adenogramma sylvatica	-34.12	19.88	eudicot	Hypertelis	C3	CPP	419	30.2	95.6	63.2833	2.71718	21	48	110	25	0.39	7.5	16	16	506	158
Molluginaceae	Adenogramma sylvatica	-34.12	19.62	eudicot	Hypertelis	C3	CPP	331	25.7	97	64.2167	2.71718	29	53	115	23	0.37	5.4	3	1.9	537	160
Molluginaceae	Adenogramma sylvatica	-34.18	19.5	eudicot	Hypertelis	C3	CPP	740	20.4	103.8	62.05	2.71718	30	51	100	28	0.37	5.4	3	1.9	751	137
Molluginaceae	Adenogramma sylvatica	-34.12	19.38	eudicot	Hypertelis	C3	CPP	417	25.3	98.3	64.8917	4.65077	33	55	111	26	0.45	6.5	6	5.3	728	152
Molluginaceae	Adenogramma teretifolia	-29	25.09	eudicot	Hypertelis	C3	OFS	1165	55.6	66.8	79.3	4.32055	43	9	233	7	0.6	7.6	11	10.8	427	178
Molluginaceae	Adenogramma teretifolia	-29.88	17.62	eudicot	Hypertelis	C3	CPP	517	11.5	34.1	77.1	26.3692	45	59	124	3	0.39	7.5	16	16	150	168
Molluginaceae	Adenogramma teretifolia	-31.12	17.88	eudicot	Hypertelis	C3	CPP	171	10.9	43.8	74.8833		49	73	136	1	0.27	5.5	2	1.5	181	175
Molluginaceae	Adenogramma teretifolia	-32.12	18.88	eudicot	Hypertelis	C3	CPP	139	23.1	56.4	75.475	6.6762	46	55	141	4	0.72	6.5	12	10.4	224	193
Molluginaceae	Adenogramma teretifolia	-32.88	18.12	eudicot	Hypertelis	C3	CPP	71	8.3	74	69.95	2.22014	45	80	138	6	0.3	6.1	2	1.6	277	171
Poaceae	Alloteropsis semialata eckloniana	-26.33	31.13	monocot	Alloteropsis	C3	SWZ	1232	27.5	101.5	65.1417	1.65333	48	53	192	18	3.23	4.8	13	5.1	1313	163
Poaceae	Alloteropsis semialata eckloniana	-5.93	32.6	monocot	Alloteropsis	C3	TAN	1113	0.3	124.3	68.7083	2.45176	63	146	238	0	1.73	5.3	12	5.5	931	238
Poaceae	Alloteropsis semialata eckloniana	-8.32	35.2	monocot	Alloteropsis	C3	TAN	1982	7.5	120.8	63.8833	1.08177	69	75	175	2	2.45	5.3	20	5.4	988	163
Poaceae	Alloteropsis semialata eckloniana	-28.5	29.06	monocot	Alloteropsis	C3	OFS	1793	74.8	101.5	68.9167	0.909557	49	-1	179	9	0.8	4.8	6	2.6	836	137
Poaceae	Alloteropsis semialata eckloniana	-29.21	30	monocot	Alloteropsis	C3	NAT	1377	54.8	129.2	62.1333	4.57394	49	2	185	11	1.63	4.9	10	4.5	838	145
Poaceae	Alloteropsis semialata eckloniana	-30.75	30.27	monocot	Alloteropsis	C3	NAT	479	5.7	137.6	58.4333	2.12107	30	85	203	31	0.75	5.1	6	2.3	1144	174
Poaceae	Alloteropsis semialata eckloniana	-30.73	30.4	monocot	Alloteropsis	C3	NAT	119	0.7	130.8	57.9583	2.12107	26	114	224	33	0.75	5.1	6	2.3	1122	194
Poaceae	Alloteropsis semialata eckloniana	-29.75	29.25	monocot	Alloteropsis	C3	NAT	1698	97.4	132.8	63.9917	1.72159	52	-18	177	11	0.8	5.1	5	2.6	1026	134
Poaceae	Alloteropsis semialata eckloniana	-29.78	29.5	monocot	Alloteropsis	C3	NAT	1589	73.6	136.4	62.9333	0.953653	53	-20	179	11	0.8	5.1	5	2.6	1010	138
Poaceae	Alloteropsis semialata eckloniana	-29.71	29.96	monocot	Alloteropsis	C3	NAT	1402	44.6	143.9	61.8333	0.953653	45	12	185	14	0.8	5.1	5	2.6	935	149
Poaceae	Alloteropsis semialata eckloniana	-29.57	29.99	monocot	Alloteropsis	C3	NAT	1505	66.5	140.5	61.9	0.953653	49	0	177	14	0.8	5.1	5	2.6	935	139
Poaceae	Alloteropsis semialata eckloniana	-30.51	29.43	monocot	Alloteropsis	C3	NAT	1403	60.3	108.2	62.9	1.56216	45	6	189	11	0.95	5.1	10	1.5	769	147
Poaceae	Alloteropsis semialata eckloniana	-30.57	29.67	monocot	Alloteropsis	C3	NAT	1206	39.6	126.5	61.1167	1.4191	41	23	188	13	0.8	5.1	5	2.6	891	153
Poaceae	Alloteropsis semialata eckloniana	-23.87	30.02	monocot	Alloteropsis	C3	TVL	1190	18.1	78.2	68.625	1.28458	55	42	198	16	0.8	5.1	5	2.6	1249	166
Poaceae	Alloteropsis semialata eckloniana	-31.62	28.43	monocot	Alloteropsis	C3	CPP	770	30.8	114.9	61.45	2.33999	40	37	211	13	1.23	6	9	4.4	663	172
Poaceae	Alloteropsis semialata eckloniana	-30.9	28.52	monocot	Alloteropsis	C3	CPP	1454	53.9	112	64.1167	1.12236	45	12	189	14	0.8	5.1	5	2.6	795	148
Poaceae	Alloteropsis semialata eckloniana	-23.9	29.45	monocot	Alloteropsis	C3	TVL	1281	23.4	68.3	70.85	2.57271	56	40	207	4	0.6	6.1	5	4.3	580	174
Poaceae	Alloteropsis semialata eckloniana	-31.96	26.87	monocot	Alloteropsis	C3	CPP	1198	42.1	89.7	66.275	3.78795	38	27	201	14	0.72	6.5	12	10.4	572	156
Poaceae	Alloteropsis semialata eckloniana	-24.17	30.22	monocot	Alloteropsis	C3	TVL	1235	22.4	75.2	69.05	2.47208	54	40	199	13	0.45	6.5	6	5.3	1028	167
Poaceae	Alloteropsis semialata eckloniana	-32.58	27.89	monocot	Alloteropsis	C3	CPP	629	9.9	121.8	59.95	10.5254	29	79	200	19	0.95	5.1	10	1.5	736	171
Poaceae	Alloteropsis semialata eckloniana	-23.98	30.07	monocot	Alloteropsis	C3	TVL	1623	18.1	78.2	68.625	1.28458	55	29	169	13	0.39	7.5	16	16	1126	143
Poaceae	Alloteropsis semialata eckloniana	-32.7	27.53	monocot	Alloteropsis	C3	CPP	683	10.2	118.6	60.05	10.5254	29	72	201	18	0.71	4.8	6	2.4	719	168
Poaceae	Alloteropsis semialata eckloniana	-32.85	27.38	monocot	Alloteropsis	C3	CPP	384	8.7	109.2	60.15	3.78601	25	65	221	19	0.45	6.5	6	5.3	595	183
Poaceae	Alloteropsis semialata eckloniana	-33.32	26.44	monocot	Alloteropsis	C3	CPP	669	17.2	96.4	60.9667	2.51312	15	47	172	34	0.39	7.5	16	16	712	162
Poaceae	Alloteropsis semialata eckloniana	-33.31	26.52	monocot	Alloteropsis	C3	CPP	546	14	95.2	60.5167	4.71118	14	54	178	33	0.39	7.5	16	16	682	169
Poaceae	Alloteropsis semialata eckloniana	-24.93	30.79	monocot	Alloteropsis	C3	TVL	1534	41.8	82.7	67.2083	0.932495	53	45	182	12	1.25	5.4	8	1.1	1035	159
Poaceae	Alloteropsis semialata eckloniana	-25	30.25	monocot	Alloteropsis	C3	TVL	1717	44.7	82.2	68.825	0.795473	53	18	175	8	0.45	6.5	6	5.3	877	147
Poaceae	Alloteropsis semialata eckloniana	-25.1	30.78	monocot	Alloteropsis	C3	TVL	1050	38.6	81.8	67.75	3.17459	53	59	208	14	0.8	5.1	5	2.6	1065	180
Poaceae	Alloteropsis semialata eckloniana	-25.44	30.09	monocot	Alloteropsis	C3	TVL	1982	56.7	86.5	68.125	0.795473	53	4	161	10	1.19	5.3	8	4.7	885	132
Poaceae	Alloteropsis semialata eckloniana	-25.75	27.5	monocot	Alloteropsis	C3	TVL	1234	40.5	75.9	75.8167	0.882176	53	21	227	6	0.66	7.9	44	44	662	185
Poaceae	Alloteropsis semialata eckloniana	-25.62	30.26	monocot	Alloteropsis	C3	TVL	1624	48.4	85.9	68.45	1.35672	51	14	183	7	0.95	5.1	10	1.5	843	152
Poaceae	Alloteropsis semialata eckloniana	-25.75	27.75	monocot	Alloteropsis	C3	TVL	1434	43.9	72.5	75.9083	0.882176	53	18	213	5	0.39	7.5	16	16	685	173
Poaceae	Alloteropsis semialata eckloniana	-25.61	29.73	monocot	Alloteropsis	C3	TVL	1726	50.5	82.9	70.3833	1.85295	52	-8	178	7	0.8	5.1	5	2.6	771	142
Poaceae	Alloteropsis semialata eckloniana	-25.48	29.79	monocot	Alloteropsis	C3	TVL	1778	45.5	81.1	71.0333	0.741176	52	-4	175	8	0.8	5.1	5	2.6	794	140
Poaceae	Alloteropsis semialata eckloniana	-25.58	29.77	monocot	Alloteropsis	C3	TVL	1801	50.5	82.9	70.3833	1.85295	52	-7	174	8	0.8	5.1	5	2.6	793	138
Poaceae	Alloteropsis semialata eckloniana	-25.49	30.09	monocot	Alloteropsis	C3	TVL	1981	56.7	86.5	68.125	0.795473	53	3	161	11	1.32	5.4	8	3.3	882	132
Poaceae	Alloteropsis semialata eckloniana	-25.76	29.47	monocot	Alloteropsis	C3	TVL	1448	46.9	82	72.1667	1.54319	51	-11	198	5	0.8	5.1	5	2.6	676	156
Poaceae	Alloteropsis semialata eckloniana	-25.73	29.5	monocot	Alloteropsis	C3	TVL	1555	48.5	83.1	71.3333	1.85295	51	-11	192	6	0.8	5.1	5	2.6	703	151
Poaceae	Alloteropsis semialata eckloniana	-25.74	29.5	monocot	Alloteropsis	C3	TVL	1525	48.5	83.1	71.3333	1.85295	51	-10	194	6	0.8	5.1	5	2.6	700	153
Poaceae	Alloteropsis semialata eckloniana	-26.28	30.22	monocot	Alloteropsis	C3	TVL	1717	51.3	93.5	67.6417	1.47278	50	13	176	7	0.6	6.6	5	4	807	145
Poaceae	Alloteropsis semialata eckloniana	-26	29.79	monocot	Alloteropsis	C3	TVL	1619	53.4	86.4	70.0667	1.66821	52	0	187	5	0.6	6.6	5	4	727	150
Poaceae	Alloteropsis semialata eckloniana	-25.77	28.24	monocot	Alloteropsis	C3	TVL	1416	40.4	84.8	73.6	0.795376	53	23	208	6	0.72	6.5	12	10.4	718	172
Poaceae	Alloteropsis semialata eckloniana	-25.74	30.24	monocot	Alloteropsis	C3	TVL	1672	48.7	88.2	68.2167	1.35672	51	12	180	8	0.45	6.5	6	5.3	841	149
Poaceae	Alloteropsis semialata eckloniana	-25.67	30.25	monocot	Alloteropsis	C3	TVL	1532	48.7	88.2	68.2167	1.35672	51	17	190	6	0.45	6.5	6	5.3	829	158
Poaceae	Alloteropsis semialata eckloniana	-25.78	31.05	monocot	Alloteropsis	C3	TVL	820	20.7	91.2	67.0083	1.69551	49	86	225	11	0.39	6	6	4.6	872	200
Poaceae	Alloteropsis semialata eckloniana	-25.75	31	monocot	Alloteropsis	C3	TVL	694	20.7	91.2	67.0083	1.69551	48	74	231	10	0.39	6	6	4.6	853	202
Poaceae	Alloteropsis semialata eckloniana	-26.23	28.99	monocot	Alloteropsis	C3	TVL	1642	58.9	86.3	71.8917	1.40571	53	0	191	7	0.8	5.1	5	2.6	699	153
Poaceae	Alloteropsis semialata eckloniana	-25.88	27.62	monocot	Alloteropsis	C3	TVL	1276	46	83.4	74.9417	0.882176	52	10	220	4	1.28	5.7	13	9.4	628	177
Poaceae	Alloteropsis semialata eckloniana	-26.03	28.46	monocot	Alloteropsis	C3	TVL	1627	45	87.9	72	0.884349	54	9	192	8	0.6	6.1	5	4.3	710	155
Poaceae	Alloteropsis semialata eckloniana	-26.12	27.96	monocot	Alloteropsis	C3	TVL	1535	47.1	89.1	73.8333	1.0488	51	20	205	5	0.61	4.8	5	2.3	719	165
Poaceae	Alloteropsis semialata eckloniana	-26.02	27.59	monocot	Alloteropsis	C3	TVL	1501	52	88.2	74.5333	1.0488	51	11	207	6	0.39	7.5	16	16	687	165
Poaceae	Alloteropsis semialata eckloniana	-26.04	27.63	monocot	Alloteropsis	C3	TVL	1570	52	88.2	74.5333	1.0488	51	11	202	6	0.39	7.5	16	16	708	162
Poaceae	Alloteropsis semialata eckloniana	-26.18	28.32	monocot	Alloteropsis	C3	TVL	1635	44.8	90.1	72.3667	0.884349	52	16	194	7	0.6	6.1	5	4.3	710	158
Poaceae	Alloteropsis semialata eckloniana	-26.09	27.84	monocot	Alloteropsis	C3	TVL	1584	47.1	89.1	73.8333	1.0488	51	16	201	6	0.39	7.5	16	16	725	162
Poaceae	Alloteropsis semialata eckloniana	-26.5	30.5	monocot	Alloteropsis	C3	TVL	1562	37	99.1	66.6417	1.90599	49	25	180	8	0.8	4.8	6	2.6	894	151
Poaceae	Alloteropsis semialata eckloniana	-26.29	30	monocot	Alloteropsis	C3	TVL	1791	53.6	91.2	68.3667	1.47278	53	6	175	5	0.8	4.8	6	2.6	765	142
Poaceae	Alloteropsis semialata eckloniana	-26.57	29.99	monocot	Alloteropsis	C3	TVL	1732	61	87.3	68.9417	2.46084	53	3	179	3	1.47	5.8	11	9	752	144
Poaceae	Alloteropsis semialata eckloniana	-27.18	30.24	monocot	Alloteropsis	C3	TVL	1425	55	89.2	66.4333	0.933272	49	17	195	8	0.45	6.5	6	5.3	798	161
Poaceae	Alloteropsis semialata eckloniana	-26.85	28.88	monocot	Alloteropsis	C3	TVL	1544	75.3	89.5	71.4	2.03021	51	-6	197	7	1.07	6.9	40	40	677	157
Poaceae	Alloteropsis semialata eckloniana	-28.05	32.45	monocot	Alloteropsis	C3	NAT	8	0	92.5	62.95	1.89168	26	112	250	40	NA	NA	NA	NA	985	216
Poaceae	Alloteropsis semialata eckloniana	-18.22	32.75	monocot	Alloteropsis	C3	ZIM	1694	18.1	114.7	62.3917	1.72423	63	58	178	19	0.39	7.5	16	16	1616	155
Poaceae	Alloteropsis semialata eckloniana	-18.39	32.73	monocot	Alloteropsis	C3	ZIM	1902	17.5	114.2	61.3167	1.72423	60	52	164	18	0.39	7.5	16	16	1282	142
Poaceae	Alloteropsis semialata eckloniana	-18.5	32.85	monocot	Alloteropsis	C3	ZIM	791	4.9	93	59.6667	2.39422	61	87	227	15	0.98	4.8	3	1.3	1576	202
Poaceae	Alloteropsis semialata eckloniana	-18.54	32.12	monocot	Alloteropsis	C3	ZIM	1400	16.8	87.2	63.725	3.01068	66	50	199	3	0.45	5.2	2	1.5	792	173
Poaceae	Alloteropsis semialata eckloniana	-19.85	32.8	monocot	Alloteropsis	C3	ZIM	1246	8.6	112.5	62.6667	2.50842	55	76	200	21	1.14	5.3	5	3.3	1224	175
Poaceae	Alloteropsis semialata eckloniana	-19.78	32.87	monocot	Alloteropsis	C3	ZIM	1782	9.2	113.9	61.825	2.50842	57	64	171	20	1.28	4.8	3	1.1	1284	146
Poaceae	Alloteropsis semialata eckloniana	-19.72	32.96	monocot	Alloteropsis	C3	ZIM	1221	9.2	113.9	61.825	2.50842	57	82	202	15	1.1	5.2	2	1.1	1179	179
Poaceae	Alloteropsis semialata eckloniana	-17.84	31.04	monocot	Alloteropsis	C3	ZIM	1484	15.6	84.4	67.975	1.34147	69	63	204	1	1.58	6.4	12	9.8	827	184
Poaceae	Alloteropsis semialata eckloniana	-18.43	32.78	monocot	Alloteropsis	C3	ZIM	1816	17.5	114.2	61.3167	1.72423	60	55	168	24	2.15	6	17	15.6	1579	146
Poaceae	Alloteropsis semialata eckloniana	-18.72	32.82	monocot	Alloteropsis	C3	ZIM	1826	14.2	110.1	58.875	2.39422	58	57	165	31	2.15	6	17	15.6	1851	142
Amaranthaceae	Alternanthera philoxeroides	23.57	23.63	eudicot	Alternanthera	C3	LBY	488	16.5	3.1	85.425		0	57	158	0	0.32	8.1	6	6.8	0	231
Amaranthaceae	Alternanthera philoxeroides	32.59	-97.09	eudicot	Alternanthera	C3	TEX	173	49.9	78.3	63.2333		11	9	229	46	1.2	6.8	42	41	873	188
Amaranthaceae	Alternanthera philoxeroides	32.76	-96.82	eudicot	Alternanthera	C3	TEX	139	51.7	80.4	62.9833	30.4518	10	11	229	48	1.2	6.8	42	41	909	187
Amaranthaceae	Alternanthera philoxeroides	32.74	-96.75	eudicot	Alternanthera	C3	TEX	126	51.7	80.4	62.9833	30.4518	10	7	228	49	1.2	6.8	42	41	921	187
Amaranthaceae	Alternanthera philoxeroides	32.74	-96.74	eudicot	Alternanthera	C3	TEX	127	51.7	80.4	62.9833	30.4518	10	7	228	49	1.2	6.8	42	41	923	186
Amaranthaceae	Alternanthera philoxeroides	32.59	-97.1	eudicot	Alternanthera	C3	TEX	174	49.9	78.3	63.2333		11	9	229	46	1.2	6.8	42	41	875	188
Amaranthaceae	Alternanthera philoxeroides	32.79	-96.84	eudicot	Alternanthera	C3	TEX	126	49.4	79.1	63.2167	30.4518	11	12	230	47	1.2	6.8	42	41	904	188
Amaranthaceae	Alternanthera philoxeroides	32.92	-96.94	eudicot	Alternanthera	C3	TEX	132	51.2	78.9	63.5083	30.4518	11	7	228	46	1.2	6.8	42	41	896	186
Amaranthaceae	Alternanthera philoxeroides	32.8	-96.94	eudicot	Alternanthera	C3	TEX	141	49.4	79.1	63.2167	30.4518	11	13	229	47	1.2	6.8	42	41	884	188
Amaranthaceae	Alternanthera philoxeroides	30.54	-97.63	eudicot	Alternanthera	C3	TEX	211	34.2	83.1	59.6	328.396	7	26	233	42	1.2	6.8	42	41	840	195
Amaranthaceae	Alternanthera philoxeroides	32.92	-96.93	eudicot	Alternanthera	C3	TEX	139	51.2	78.9	63.5083	30.4518	11	7	227	47	1.2	6.8	42	41	900	186
Amaranthaceae	Alternanthera philoxeroides	32.79	-96.98	eudicot	Alternanthera	C3	TEX	138	49.4	79.1	63.2167	30.4518	11	12	230	46	1.2	6.8	42	41	872	189
Amaranthaceae	Alternanthera philoxeroides	32.33	-96.65	eudicot	Alternanthera	C3	TEX	150	49.3	82.7	61.9583	6.01491	5	5	226	48	1.2	6.8	42	41	943	185
Amaranthaceae	Alternanthera philoxeroides	32.86	-96.72	eudicot	Alternanthera	C3	TEX	149	55	80.9	63.2167	30.4518	11	6	227	49	1.2	6.8	42	41	946	185
Amaranthaceae	Alternanthera philoxeroides	30.46	-97.77	eudicot	Alternanthera	C3	TEX	272	34.2	83.3	59.3083		8	28	232	43	1.2	6.8	42	41	837	193
Amaranthaceae	Alternanthera philoxeroides	30.25	-97.7	eudicot	Alternanthera	C3	TEX	139	27.3	83.2	58.9833		8	39	241	36	1.2	6.8	42	41	808	202
Amaranthaceae	Alternanthera philoxeroides	34.88	135.32	eudicot	Alternanthera	C3	JAP	335	74.3	210.7	39.9667		25	-8	209	63	1.07	4.6	11	5.7	1600	138
Amaranthaceae	Alternanthera philoxeroides	35.51	139.36	eudicot	Alternanthera	C3	JAP	84	66.7	174.3	43.2083		29	-17	217	49	7	6	29	8.8	1506	146
Amaranthaceae	Alternanthera philoxeroides	35.54	139.32	eudicot	Alternanthera	C3	JAP	130	84.7	172.4	43.5833		31	-22	214	48	7	6	29	8.8	1523	144
Amaranthaceae	Alternanthera philoxeroides	-6.26	107.57	eudicot	Alternanthera	C3	JAW	7	0	155.2	62.925	7.52959	45	218	266	26	1.1	5	7	2.9	1387	272
Amaranthaceae	Alternanthera philoxeroides	-8.52	140.41	eudicot	Alternanthera	C3	NWG	7	0	136.5	48.1083	57.5558	52	206	268	20	1.26	6.4	27	23.7	1422	262
Amaranthaceae	Alternanthera philoxeroides	-8.53	140.43	eudicot	Alternanthera	C3	NWG	9	0	136.5	48.1083	57.5558	52	206	268	20	1.26	6.4	27	23.7	1424	262
Amaranthaceae	Alternanthera philoxeroides	-8.28	115.16	eudicot	Alternanthera	C3	LSI	1269	23.1	137.3	63.7	11.1758	49	126	189	20	3.43	6.4	27	22	2282	186
Amaranthaceae	Alternanthera philoxeroides	34.61	-86.73	eudicot	Alternanthera	C3	ALA	175	71.2	116	57.0917	4.14467	10	-18	68	82	0.98	5.1	6	2.7	1410	155
Amaranthaceae	Alternanthera philoxeroides	34.9	-87.63	eudicot	Alternanthera	C3	ALA	206	94.3	114.9	57.3667	20.7774	11	-21	153	80	0.98	5.1	6	2.7	1401	153
Amaranthaceae	Alternanthera philoxeroides	30.44	-85.05	eudicot	Alternanthera	C3	FLA	27	25.8	114.3	65.7083	1.59851	12	40	268	80	0.98	5.1	6	2.7	1486	195
Amaranthaceae	Alternanthera philoxeroides	31.78	-85.15	eudicot	Alternanthera	C3	ALA	80	43.5	110.3	63.475	2.38599	9	23	111	58	0.98	5.1	6	2.7	1314	185
Amaranthaceae	Alternanthera philoxeroides	31.64	-85.1	eudicot	Alternanthera	C3	ALA	61	42.1	110.9	63.7	2.38599	8	28	116	58	0.98	5.1	6	2.7	1322	188
Amaranthaceae	Alternanthera philoxeroides	30	-82.53	eudicot	Alternanthera	C3	FLA	37	14.7	112.5	65.55	4.01718	21	48	267	55	0.61	6.2	4	3.7	1332	201
Amaranthaceae	Alternanthera philoxeroides	30.43	-82.7	eudicot	Alternanthera	C3	FLA	42	22.8	112.8	65.3167	2.86043	16	42	267	57	0.61	6.2	4	3.7	1349	197
Amaranthaceae	Alternanthera philoxeroides	30.42	-87.34	eudicot	Alternanthera	C3	FLA	7	15.1	110.2	60.1333	7.90808	9	58	270	83	0.61	6.2	4	3.7	1492	199
Amaranthaceae	Alternanthera philoxeroides	30.78	-88.2	eudicot	Alternanthera	C3	ALA	64	22.1	118.5	55.8917	2.0513	6	40	264	82	0.61	6.2	4	3.7	1618	191
Amaranthaceae	Alternanthera philoxeroides	31.98	-87.33	eudicot	Alternanthera	C3	ALA	46	43.1	109.8	56.8417	5.65876	11	12	103	67	0.98	5.1	6	2.7	1411	179
Amaranthaceae	Alternanthera philoxeroides	30.75	-87.77	eudicot	Alternanthera	C3	ALA	61	22.1	114.3	57.6167	1.77787	7	41	264	84	0.98	5.1	6	2.7	1639	192
Amaranthaceae	Alternanthera philoxeroides	31.68	-87.57	eudicot	Alternanthera	C3	ALA	35	44.5	110.7	56.2167	11.6107	10	14	107	72	0.98	5.1	6	2.7	1483	181
Amaranthaceae	Alternanthera philoxeroides	34.73	-92.35	eudicot	Alternanthera	C3	ARK	120	66.1	103.5	67.6667	9.83286	6	-13	164	81	0.98	5.1	6	2.7	1289	164
Amaranthaceae	Alternanthera philoxeroides	30.05	-95.4	eudicot	Alternanthera	C3	TEX	38	21.3	101.8	57.6667	61.8636	6	48	264	79	0.83	4.9	7	1.9	1200	201
Amaranthaceae	Alternanthera philoxeroides	30.22	-93.31	eudicot	Alternanthera	C3	LOU	8	18.3	102.2	58.8667	4.10071	4	46	259	91	0.83	4.9	7	1.9	1430	196
Amaranthaceae	Alternanthera philoxeroides	35.53	-77.08	eudicot	Alternanthera	C3	NCA	3	73.6	112.7	60.8917		11	-5	251	77	0.83	4.9	7	1.9	1272	160
Amaranthaceae	Alternanthera philoxeroides	30.58	-94.38	eudicot	Alternanthera	C3	TEX	49	24.9	102.8	58.425	7.88873	1	30	253	87	0.83	4.9	7	1.9	1366	190
Amaranthaceae	Alternanthera philoxeroides	32.75	-87.63	eudicot	Alternanthera	C3	ALA	71	50.8	109.5	55.925	11.6561	12	8	95	80	1	4.6	7	3.5	1393	174
Amaranthaceae	Alternanthera philoxeroides	34.9	-87.97	eudicot	Alternanthera	C3	ALA	129	94.4	113.8	57.8083	20.7774	11	-21	155	80	1	4.6	7	3.5	1400	155
Amaranthaceae	Alternanthera philoxeroides	33.27	-86.67	eudicot	Alternanthera	C3	ALA	169	61.1	114.3	57.1333	64.5707	10	-3	86	75	1	4.6	7	3.5	1432	167
Amaranthaceae	Alternanthera philoxeroides	32.88	-87.44	eudicot	Alternanthera	C3	ALA	116	53.7	110.8	56.175	5.71425	10	6	93	80	1	4.6	7	3.5	1422	172
Amaranthaceae	Alternanthera philoxeroides	34.3	-81.62	eudicot	Alternanthera	C3	SCA	167	64.9	109.8	60.975	14.6031	4	-6	80	78	1	4.6	7	3.5	1216	161
Amaranthaceae	Alternanthera philoxeroides	34.53	-87.33	eudicot	Alternanthera	C3	ALA	197	80	115.3	57.1083	328.396	10	-18	156	85	1	4.6	7	3.5	1434	156
Amaranthaceae	Alternanthera philoxeroides	32.59	-85.5	eudicot	Alternanthera	C3	ALA	205	57.2	111	61.0333	8.09017	11	3	91	73	1	4.6	7	3.5	1424	170
Amaranthaceae	Alternanthera philoxeroides	31.68	-87.8	eudicot	Alternanthera	C3	ALA	135	46.7	111.6	55.7833	11.6107	10	11	104	79	1	4.6	7	3.5	1551	178
Amaranthaceae	Alternanthera philoxeroides	32.67	-94.17	eudicot	Alternanthera	C3	TEX	86	52.4	96.1	61.8	13.0352	7	14	220	68	1	4.6	7	3.5	1228	181
Amaranthaceae	Alternanthera philoxeroides	31.55	-93.71	eudicot	Alternanthera	C3	LOU	51	36.3	101.4	60.1417	304.176	6	7	85	80	1	4.6	7	3.5	1305	181
Amaranthaceae	Alternanthera philoxeroides	32.94	-94.49	eudicot	Alternanthera	C3	TEX	74	56.1	95.4	61.9333	13.0352	7	5	180	65	1	4.6	7	3.5	1184	181
Amaranthaceae	Alternanthera philoxeroides	32.69	-94.18	eudicot	Alternanthera	C3	TEX	86	52.4	96.1	61.8	13.0352	7	13	220	68	1	4.6	7	3.5	1227	180
Amaranthaceae	Alternanthera philoxeroides	31.63	-93.67	eudicot	Alternanthera	C3	LOU	54	36.3	101.4	60.1417	304.176	6	6	84	79	1	4.6	7	3.5	1303	180
Amaranthaceae	Alternanthera philoxeroides	31.38	-94.73	eudicot	Alternanthera	C3	TEX	96	38	99.2	59.5417	18.111	3	24	226	66	1	4.6	7	3.5	1151	187
Amaranthaceae	Alternanthera philoxeroides	32.57	-95.45	eudicot	Alternanthera	C3	TEX	129	56.1	91.4	61.4833		6	2	178	49	1	4.6	7	3.5	1061	180
Amaranthaceae	Alternanthera philoxeroides	32.27	-94.57	eudicot	Alternanthera	C3	TEX	90	49.9	97	60.8833		5	11	221	63	1	4.6	7	3.5	1186	181
Amaranthaceae	Alternanthera philoxeroides	31.44	-94.59	eudicot	Alternanthera	C3	TEX	53	36.9	99.7	59.575	18.111	4	21	226	67	1	4.6	7	3.5	1168	188
Amaranthaceae	Alternanthera philoxeroides	33.65	-87.74	eudicot	Alternanthera	C3	ALA	122	60.5	111.2	56.6583	328.396	12	-15	77	87	1	4.6	7	3.5	1495	161
Amaranthaceae	Alternanthera philoxeroides	32.91	-87.12	eudicot	Alternanthera	C3	ALA	67	54.1	111	56.6	5.71425	10	8	96	76	1	4.6	7	3.5	1424	174
Amaranthaceae	Alternanthera philoxeroides	32.85	-87.98	eudicot	Alternanthera	C3	ALA	53	53	108.6	55.7583	11.6561	12	3	128	80	1	4.6	7	3.5	1394	172
Amaranthaceae	Alternanthera philoxeroides	34.83	-85.79	eudicot	Alternanthera	C3	ALA	184	86.3	121.9	56.825	328.396	9	-24	64	83	1.45	5.1	12	4.1	1433	150
Amaranthaceae	Alternanthera philoxeroides	33.3	-87.5	eudicot	Alternanthera	C3	ALA	136	57.4	111.7	56.3833	13.5533	12	-3	84	85	1.45	5.1	12	4.1	1453	166
Amaranthaceae	Alternanthera philoxeroides	32.14	-87.33	eudicot	Alternanthera	C3	ALA	24	43.3	108.7	56.725	16.8428	11	13	103	67	0.9	8	29	36	1378	179
Amaranthaceae	Alternanthera philoxeroides	32.33	-86.78	eudicot	Alternanthera	C3	ALA	44	42.4	108.3	57.6	7.97402	10	23	140	65	0.9	8	29	36	1321	182
Amaranthaceae	Alternanthera philoxeroides	32.58	-87.37	eudicot	Alternanthera	C3	ALA	71	48.8	109.3	56.125	5.71425	12	10	98	74	0.9	8	29	36	1389	175
Amaranthaceae	Alternanthera philoxeroides	32.41	-86.4	eudicot	Alternanthera	C3	ALA	48	42.9	107.2	58.0583	6.26358	8	22	139	68	0.9	8	29	36	1302	181
Amaranthaceae	Alternanthera philoxeroides	32.17	-87.24	eudicot	Alternanthera	C3	ALA	32	44	108.8	56.575	16.8428	12	15	104	66	0.9	8	29	36	1362	180
Amaranthaceae	Alternanthera philoxeroides	32.14	-87.4	eudicot	Alternanthera	C3	ALA	24	44.9	108.9	56.3583	16.8428	11	13	103	68	0.9	8	29	36	1388	179
Amaranthaceae	Alternanthera philoxeroides	31.52	-87.94	eudicot	Alternanthera	C3	ALA	8	42.1	111.4	55.6917	11.6107	9	18	111	76	1.25	5.1	11	5.5	1533	184
Amaranthaceae	Alternanthera philoxeroides	30.25	-87.79	eudicot	Alternanthera	C3	ALA	11	13.2	112.4	59.5833	17.7201	8	58	270	92	1.25	5.1	11	5.5	1533	199
Amaranthaceae	Alternanthera philoxeroides	30.39	-88.79	eudicot	Alternanthera	C3	MSI	13	18.9	115.5	58.2667	4.40985	6	54	268	85	1.25	5.1	11	5.5	1595	197
Amaranthaceae	Alternanthera philoxeroides	32.81	-87.81	eudicot	Alternanthera	C3	ALA	35	50.9	108.6	55.7583	11.6561	13	6	94	80	1.25	5.1	11	5.5	1375	174
Amaranthaceae	Alternanthera philoxeroides	32.55	-87.83	eudicot	Alternanthera	C3	ALA	32	49.5	108.1	55.675	11.6561	12	7	96	80	1.25	5.1	11	5.5	1388	175
Amaranthaceae	Alternanthera philoxeroides	31.95	-88.12	eudicot	Alternanthera	C3	ALA	28	47.8	109.4	55.1167	5.66148	11	11	105	79	1.25	5.1	11	5.5	1484	180
Amaranthaceae	Alternanthera philoxeroides	30.7	-88.04	eudicot	Alternanthera	C3	ALA	5	21.3	116.4	56.4333	2.0513	6	46	268	79	1.25	5.1	11	5.5	1590	195
Amaranthaceae	Alternanthera philoxeroides	32.79	-87.84	eudicot	Alternanthera	C3	ALA	41	51.5	108.1	55.5667	11.6561	12	6	129	80	1.25	5.1	11	5.5	1377	174
Amaranthaceae	Alternanthera philoxeroides	30.25	-88.12	eudicot	Alternanthera	C3	ALA	NA	NA	NA	NA	7.66852	7	NA	NA	NA	1.25	5.1	11	5.5	NA	NA
Amaranthaceae	Alternanthera philoxeroides	26.74	-81.87	eudicot	Alternanthera	C3	FLA	11	0.6	109.1	69.4917	1.5877	40	108	276	40	0.97	5.3	4	2.2	1316	230
Amaranthaceae	Alternanthera philoxeroides	30.54	-89.74	eudicot	Alternanthera	C3	MSI	26	25.1	114.1	58.85	12.7262	5	34	121	73	0.97	5.3	4	2.2	1563	192
Amaranthaceae	Alternanthera philoxeroides	26.99	-81.97	eudicot	Alternanthera	C3	FLA	4	1.3	108.8	69.0083	1.5877	38	102	274	38	0.97	5.3	4	2.2	1268	227
Amaranthaceae	Alternanthera philoxeroides	30.29	-91.16	eudicot	Alternanthera	C3	LOU	9	19.8	109.2	59.55	26.9309	4	41	270	84	1.25	5.8	26	19.7	1523	195
Amaranthaceae	Alternanthera philoxeroides	30.42	-91.12	eudicot	Alternanthera	C3	LOU	14	21.1	109.5	59.5333	26.9309	3	41	270	85	1.25	5.8	26	19.7	1529	194
Amaranthaceae	Alternanthera philoxeroides	30.42	-91.63	eudicot	Alternanthera	C3	LOU	7	19.8	106.9	59.7083	3.21875	3	40	271	91	1.25	5.8	26	19.7	1510	194
Amaranthaceae	Alternanthera philoxeroides	30.29	-91.15	eudicot	Alternanthera	C3	LOU	8	19.8	109.2	59.55	26.9309	4	41	270	84	1.25	5.8	26	19.7	1524	195
Amaranthaceae	Alternanthera philoxeroides	30.1	-90.92	eudicot	Alternanthera	C3	LOU	7	19.6	109.9	59.575	4.35529	5	49	267	85	1.25	5.8	26	19.7	1557	197
Amaranthaceae	Alternanthera philoxeroides	30.37	-91.1	eudicot	Alternanthera	C3	LOU	14	21.1	109.5	59.5333	26.9309	3	41	270	84	1.25	5.8	26	19.7	1532	194
Amaranthaceae	Alternanthera philoxeroides	30.41	-91.18	eudicot	Alternanthera	C3	LOU	17	20.3	108.7	59.625	26.9309	3	40	269	85	1.25	5.8	26	19.7	1519	194
Amaranthaceae	Alternanthera philoxeroides	34.03	-118.08	eudicot	Alternanthera	C3	CAL	88	10.9	32.7	72.8667	29.4351	64	66	142	0	0.9	7.3	16	16.4	393	182
Amaranthaceae	Alternanthera philoxeroides	34.02	-117.38	eudicot	Alternanthera	C3	CAL	272	30.7	31.1	74.1417	11.506	59	48	131	2	0.9	7.3	16	16.4	280	182
Amaranthaceae	Alternanthera philoxeroides	34.08	-117.8	eudicot	Alternanthera	C3	CAL	333	28.1	32.2	73.1167	6.26397	62	48	128	1	0.9	7.3	16	16.4	496	176
Amaranthaceae	Alternanthera philoxeroides	34.03	-118.07	eudicot	Alternanthera	C3	CAL	63	10.9	32.7	72.8667	29.4351	64	66	143	0	0.9	7.3	16	16.4	377	182
Amaranthaceae	Alternanthera philoxeroides	34.02	-118.08	eudicot	Alternanthera	C3	CAL	59	10.9	32.7	72.8667	29.4351	64	66	142	0	0.9	7.3	16	16.4	374	182
Amaranthaceae	Alternanthera philoxeroides	32.73	-97.4	eudicot	Alternanthera	C3	TEX	211	56.6	76.2	64.2667		13	5	226	44	1.73	7.6	37	39.8	829	184
Amaranthaceae	Alternanthera philoxeroides	32.7	-97.32	eudicot	Alternanthera	C3	TEX	203	52.2	76.6	63.875		12	5	226	45	1.73	7.6	37	39.8	843	184
Amaranthaceae	Alternanthera philoxeroides	32.77	-97.41	eudicot	Alternanthera	C3	TEX	179	56.6	76.2	64.2667		13	6	228	44	1.73	7.6	37	39.8	815	186
Amaranthaceae	Alternanthera philoxeroides	30.47	-97.79	eudicot	Alternanthera	C3	TEX	280	34.2	83.3	59.3083		8	28	231	43	1.73	7.6	37	39.8	835	193
Amaranthaceae	Alternanthera philoxeroides	37.82	-122	eudicot	Alternanthera	C3	CAL	114	38.8	61.3	72.15	7.27428	60	37	92	1	0.86	6.4	12	10	478	147
Amaranthaceae	Alternanthera philoxeroides	32.79	-97.2	eudicot	Alternanthera	C3	TEX	151	52.2	76.6	63.875		12	7	228	45	0.86	6.4	12	10	854	186
Amaranthaceae	Alternanthera philoxeroides	32.66	-97.22	eudicot	Alternanthera	C3	TEX	194	52.7	77.8	63.5583		12	7	228	46	0.86	6.4	12	10	863	186
Amaranthaceae	Alternanthera philoxeroides	32.6	-97.16	eudicot	Alternanthera	C3	TEX	215	49.9	78.3	63.2333		11	7	226	46	0.86	6.4	12	10	877	186
Amaranthaceae	Alternanthera philoxeroides	32.71	-97.17	eudicot	Alternanthera	C3	TEX	161	52.2	76.6	63.875		12	8	228	46	0.86	6.4	12	10	860	187
Amaranthaceae	Alternanthera philoxeroides	32.65	-97.27	eudicot	Alternanthera	C3	TEX	202	52.7	77.8	63.5583		12	5	227	45	0.86	6.4	12	10	853	185
Amaranthaceae	Alternanthera philoxeroides	32.65	-97.18	eudicot	Alternanthera	C3	TEX	205	52.7	77.8	63.5583		12	7	227	46	0.86	6.4	12	10	871	185
Amaranthaceae	Alternanthera philoxeroides	32.75	-97.26	eudicot	Alternanthera	C3	TEX	198	52.2	76.6	63.875		12	5	227	45	0.86	6.4	12	10	853	185
Amaranthaceae	Alternanthera philoxeroides	32.76	-97.14	eudicot	Alternanthera	C3	TEX	174	49	77.8	63.4917		12	8	228	46	0.86	6.4	12	10	869	186
Amaranthaceae	Alternanthera philoxeroides	32.88	-97.17	eudicot	Alternanthera	C3	TEX	188	54.9	77.4	64.1667		12	3	225	46	0.86	6.4	12	10	873	183
Amaranthaceae	Alternanthera philoxeroides	30.55	-96.39	eudicot	Alternanthera	C3	TEX	87	25.1	91.7	59		2	43	237	53	0.86	6.4	12	10	1002	200
Amaranthaceae	Alternanthera philoxeroides	30.11	-95.65	eudicot	Alternanthera	C3	TEX	61	21	100.5	57.825	328.396	5	42	207	72	0.86	6.4	12	10	1143	199
Amaranthaceae	Alternanthera philoxeroides	32.19	-95.85	eudicot	Alternanthera	C3	TEX	154	52.1	88.8	61.2833	86.3752	4	15	224	49	0.86	6.4	12	10	1031	186
Amaranthaceae	Alternanthera philoxeroides	29.83	-95.63	eudicot	Alternanthera	C3	TEX	35	15.9	98.7	58.05	10.3919	10	51	264	67	1.22	6.3	18	13.4	1133	202
Amaranthaceae	Alternanthera philoxeroides	29.81	-95.62	eudicot	Alternanthera	C3	TEX	39	15.9	98.7	58.05	10.3919	10	52	264	67	1.22	6.3	18	13.4	1135	202
Amaranthaceae	Alternanthera philoxeroides	27.89	-80.62	eudicot	Alternanthera	C3	FLA	12	1.2	122.5	67.6417	1.91803	24	108	272	43	0.6	6.2	6	5.6	1259	224
Amaranthaceae	Alternanthera philoxeroides	29.6	-83.15	eudicot	Alternanthera	C3	FLA	23	11.6	111.3	66.1	22.6185	16	48	266	30	0.6	6.2	6	5.6	778	200
Amaranthaceae	Alternanthera philoxeroides	29.76	-91.4	eudicot	Alternanthera	C3	LOU	5	15.6	105.8	59.8333	4.45058	12	56	271	91	0.82	6.2	11	8.3	1591	200
Amaranthaceae	Alternanthera philoxeroides	30.21	-92	eudicot	Alternanthera	C3	LOU	10	16.9	105.6	59.6417	3.21875	5	49	272	92	0.82	6.2	11	8.3	1486	197
Amaranthaceae	Alternanthera philoxeroides	30.29	-90.33	eudicot	Alternanthera	C3	LOU	2	NA	NA	NA	4.02087	4	43	266	81	0.82	6.2	11	8.3	1573	196
Amaranthaceae	Alternanthera philoxeroides	30.28	-89.92	eudicot	Alternanthera	C3	LOU	4	17.7	113.8	59.5	5.05625	3	42	267	75	0.82	6.2	11	8.3	1520	196
Amaranthaceae	Alternanthera philoxeroides	30.38	-90.65	eudicot	Alternanthera	C3	LOU	10	24.1	112	59.2417	4.35529	4	41	266	84	0.82	6.2	11	8.3	1637	195
Amaranthaceae	Alternanthera philoxeroides	29.78	-90.12	eudicot	Alternanthera	C3	LOU	1	8.5	112.4	60.65	2.83189	7	62	271	81	35.27	5	80	45.4	1572	204
Amaranthaceae	Alternanthera philoxeroides	29.81	-90.12	eudicot	Alternanthera	C3	LOU	4	8.5	112.4	60.65	2.83189	7	62	271	80	35.27	5	80	45.4	1573	204
Amaranthaceae	Alternanthera philoxeroides	29.77	-90.54	eudicot	Alternanthera	C3	LOU	5	15.7	110.3	59.9917	3.33408	8	58	268	89	35.27	5	80	45.4	1623	202
Amaranthaceae	Alternanthera philoxeroides	27.72	-82.64	eudicot	Alternanthera	C3	FLA	10	1.3	103.4	66.325		31	106	278	35	1.62	4.5	5	3.6	1243	225
Amaranthaceae	Alternanthera philoxeroides	26.94	-81.32	eudicot	Alternanthera	C3	FLA	18	1	115.6	69.35	1.46293	37	96	271	41	1.62	4.5	5	3.6	1240	225
Amaranthaceae	Alternanthera philoxeroides	29.92	-81.41	eudicot	Alternanthera	C3	FLA	17	7.5	115.6	65.1167	10.7893	22	72	269	58	1.62	4.5	5	3.6	1272	207
Amaranthaceae	Alternanthera philoxeroides	28.27	-82.04	eudicot	Alternanthera	C3	FLA	40	2.9	108	65.9167	7.59605	30	89	273	46	1.62	4.5	5	3.6	1309	220
Amaranthaceae	Alternanthera philoxeroides	27.63	-80.43	eudicot	Alternanthera	C3	FLA	15	0.8	124.9	68.1	200.109	26	114	263	48	1.62	4.5	5	3.6	1300	227
Amaranthaceae	Alternanthera philoxeroides	27.03	-82	eudicot	Alternanthera	C3	FLA	2	2	108.8	68.5417	2.14912	37	101	274	39	1.62	4.5	5	3.6	1278	227
Amaranthaceae	Alternanthera philoxeroides	28.55	-81.25	eudicot	Alternanthera	C3	FLA	27	2.8	116	66.6667	17.141	30	92	273	51	1.62	4.5	5	3.6	1266	220
Amaranthaceae	Alternanthera philoxeroides	28.16	-82.64	eudicot	Alternanthera	C3	FLA	12	2.3	104.2	65.875	13.2312	29	94	275	53	0.7	5.4	4	1.7	1298	221
Amaranthaceae	Alternanthera philoxeroides	31.8	-85.95	eudicot	Alternanthera	C3	ALA	160	45.5	110.2	60.7583	2.06057	8	20	106	70	0.7	5.4	4	1.7	1367	180
Amaranthaceae	Alternanthera philoxeroides	31.35	-85.86	eudicot	Alternanthera	C3	ALA	115	41.1	110.6	61.55	29.5071	7	26	112	76	0.7	5.4	4	1.7	1404	185
Amaranthaceae	Alternanthera philoxeroides	36.31	-119.41	eudicot	Alternanthera	C3	CAL	89	39.9	38.7	76.0667	225.891	58	21	102	0	0.66	8.1	16	21.1	246	170
Amaranthaceae	Alternanthera philoxeroides	29.81	-95.28	eudicot	Alternanthera	C3	TEX	17	15.1	99.1	58.1	88.9752	10	61	265	72	1.2	6.8	42	41	1205	205
Amaranthaceae	Alternanthera philoxeroides	29.37	-95.64	eudicot	Alternanthera	C3	TEX	21	11	95.3	58.5167	2.55555	13	51	274	66	1.2	6.8	42	41	1194	203
Amaranthaceae	Alternanthera philoxeroides	28.68	-96.11	eudicot	Alternanthera	C3	TEX	4	7.1	89.7	58.9583	2.14376	15	71	259	54	1.2	6.8	42	41	1121	212
Amaranthaceae	Alternanthera philoxeroides	29.75	-95.26	eudicot	Alternanthera	C3	TEX	13	15.1	99.1	58.1	88.9752	10	63	265	69	1.2	6.8	42	41	1206	205
Amaranthaceae	Alternanthera philoxeroides	29.58	-95.21	eudicot	Alternanthera	C3	TEX	11	12.2	97	58.4417	88.9752	11	62	264	64	1.2	6.8	42	41	1193	205
Amaranthaceae	Alternanthera philoxeroides	29.71	-95.26	eudicot	Alternanthera	C3	TEX	10	15.1	99.1	58.1	88.9752	10	64	265	68	1.2	6.8	42	41	1205	206
Amaranthaceae	Alternanthera philoxeroides	29.86	-95.16	eudicot	Alternanthera	C3	TEX	15	17.3	100.5	58.025	88.9752	8	56	265	76	1.2	6.8	42	41	1262	203
Amaranthaceae	Alternanthera philoxeroides	28.61	-96.67	eudicot	Alternanthera	C3	TEX	9	9.1	87	58.775	4.55695	18	68	260	44	1.2	6.8	42	41	1023	213
Amaranthaceae	Alternanthera philoxeroides	29.91	-95.16	eudicot	Alternanthera	C3	TEX	20	17.3	100.5	58.025	88.9752	8	54	265	78	1.2	6.8	42	41	1267	203
Amaranthaceae	Alternanthera philoxeroides	34.03	-91.27	eudicot	Alternanthera	C3	ARK	49	64.7	104.4	65.2083	4.68782	11	-5	171	73	1.06	5.5	11	8.4	1313	170
Amaranthaceae	Alternanthera philoxeroides	-30.97	150.25	eudicot	Alternanthera	C3	NSW	264	12.9	114.1	64.125	9.6441	19	34	249	35	1.2	6.8	42	41	643	181
Amaranthaceae	Alternanthera philoxeroides	-27.38	153	eudicot	Alternanthera	C3	QLD	48	0.9	123.1	64.8833	19.7119	30	84	242	35	0.83	4.9	7	1.9	1263	201
Amaranthaceae	Alternanthera philoxeroides	-27.75	153.25	eudicot	Alternanthera	C3	QLD	4	2.4	126.6	64.1083	4.34749	26	84	241	36	0.83	4.9	7	1.9	1279	201
Amaranthaceae	Alternanthera philoxeroides	-34.06	150.8	eudicot	Alternanthera	C3	NSW	76	8.4	131	56.8917	10.5058	17	43	217	37	0.55	5.5	4	3.8	847	169
Amaranthaceae	Alternanthera philoxeroides	-33.92	150.9	eudicot	Alternanthera	C3	NSW	16	4.5	128.2	57.475	15.7626	18	50	221	38	0.55	5.5	4	3.8	871	174
Amaranthaceae	Alternanthera philoxeroides	-33.93	150.87	eudicot	Alternanthera	C3	NSW	29	4.5	128.2	57.475	15.7626	18	47	221	37	0.55	5.5	4	3.8	850	173
Amaranthaceae	Alternanthera philoxeroides	-33.6	150.9	eudicot	Alternanthera	C3	NSW	47	10.2	129	56.825	15.7626	19	42	221	38	0.55	5.5	4	3.8	885	172
Amaranthaceae	Alternanthera philoxeroides	-33.97	151	eudicot	Alternanthera	C3	NSW	37	1.5	129.7	57.575	16.0821	18	58	219	47	0.55	5.5	4	3.8	1030	174
Amaranthaceae	Alternanthera philoxeroides	-33.93	150.91	eudicot	Alternanthera	C3	NSW	22	4.5	128.2	57.475	15.7626	18	51	221	39	0.55	5.5	4	3.8	886	174
Amaranthaceae	Alternanthera philoxeroides	-33.93	150.92	eudicot	Alternanthera	C3	NSW	29	4.5	128.2	57.475	15.7626	18	51	221	40	0.55	5.5	4	3.8	899	174
Amaranthaceae	Alternanthera philoxeroides	-33.95	150.93	eudicot	Alternanthera	C3	NSW	21	4.5	128.2	57.475	15.7626	18	52	221	42	0.55	5.5	4	3.8	910	174
Amaranthaceae	Alternanthera philoxeroides	-33.95	150.92	eudicot	Alternanthera	C3	NSW	18	4.5	128.2	57.475	15.7626	18	52	220	41	0.55	5.5	4	3.8	900	174
Amaranthaceae	Alternanthera philoxeroides	-33.95	150.91	eudicot	Alternanthera	C3	NSW	14	4.5	128.2	57.475	15.7626	18	52	221	40	0.55	5.5	4	3.8	889	174
Amaranthaceae	Alternanthera philoxeroides	-33.95	150.95	eudicot	Alternanthera	C3	NSW	21	4.5	128.2	57.475	15.7626	18	54	221	44	0.55	5.5	4	3.8	941	174
Amaranthaceae	Alternanthera philoxeroides	-33.5	151.31	eudicot	Alternanthera	C3	NSW	7	4.1	131.8	56.875	16.0821	17	61	220	61	0.55	5.5	4	3.8	1291	175
Amaranthaceae	Alternanthera philoxeroides	-33.96	150.93	eudicot	Alternanthera	C3	NSW	20	4.5	128.2	57.475	15.7626	18	53	221	42	0.55	5.5	4	3.8	915	174
Amaranthaceae	Alternanthera philoxeroides	-33.8	151.2	eudicot	Alternanthera	C3	NSW	96	1.4	131.9	56.875	16.0821	16	64	215	63	0.55	5.5	4	3.8	1320	172
Amaranthaceae	Alternanthera philoxeroides	-33.43	151.35	eudicot	Alternanthera	C3	NSW	62	2.1	130.6	57.3917	19.7959	18	58	217	67	0.55	5.5	4	3.8	1399	172
Amaranthaceae	Alternanthera philoxeroides	-33.48	151.33	eudicot	Alternanthera	C3	NSW	NA	6.7	132.4	56.8083	19.7959	18	NA	NA	NA	0.55	5.5	4	3.8	NA	NA
Amaranthaceae	Alternanthera philoxeroides	-33.4	151.3	eudicot	Alternanthera	C3	NSW	195	6.7	132.4	56.8083	19.7959	18	51	210	65	0.55	5.5	4	3.8	1355	165
Amaranthaceae	Alternanthera philoxeroides	-33.95	150.9	eudicot	Alternanthera	C3	NSW	51	4.5	128.2	57.475	15.7626	18	49	219	41	0.55	5.5	4	3.8	906	172
Amaranthaceae	Alternanthera philoxeroides	-33.47	151.32	eudicot	Alternanthera	C3	NSW	NA	6.7	132.4	56.8083	19.7959	18	NA	NA	NA	0.55	5.5	4	3.8	NA	NA
Amaranthaceae	Alternanthera philoxeroides	-16.92	145.78	eudicot	Alternanthera	C3	QLD	NA	3.8	95.2	59.675	2.44185	56	NA	NA	NA	0.68	5.4	5	2.8	NA	NA
Amaranthaceae	Alternanthera philoxeroides	-35.82	150.22	eudicot	Alternanthera	C3	NSW	45	11.2	132.3	56.6833	10.2703	12	63	189	60	1.68	6.2	19	16.1	1114	159
Amaranthaceae	Alternanthera philoxeroides	-33.65	150.66	eudicot	Alternanthera	C3	NSW	49	16.1	128.8	57.1583	15.7626	25	31	221	39	1.28	7.4	21	18.4	907	170
Amaranthaceae	Alternanthera philoxeroides	-33.55	150.7	eudicot	Alternanthera	C3	NSW	80	12.4	127	57.0583	15.7626	22	30	221	38	1.28	7.4	21	18.4	931	169
Amaranthaceae	Alternanthera philoxeroides	-32.83	151.68	eudicot	Alternanthera	C3	NSW	2	1.6	130.8	58.4417	3.767	16	67	225	48	1.28	7.4	21	18.4	1058	179
Amaranthaceae	Alternanthera philoxeroides	-32.7	151.6	eudicot	Alternanthera	C3	NSW	4	4.2	130.7	58.2417	3.767	18	59	226	42	1.28	7.4	21	18.4	950	179
Amaranthaceae	Alternanthera philoxeroides	-32.82	151.73	eudicot	Alternanthera	C3	NSW	11	1.6	130.8	58.4417	3.767	16	67	224	50	1.28	7.4	21	18.4	1087	179
Amaranthaceae	Alternanthera philoxeroides	-32.83	151.74	eudicot	Alternanthera	C3	NSW	2	1.6	130.8	58.4417	3.767	16	69	224	50	1.28	7.4	21	18.4	1091	180
Amaranthaceae	Alternanthera philoxeroides	-32.84	151.66	eudicot	Alternanthera	C3	NSW	1	3.8	131.7	57.9	3.767	19	66	225	48	1.28	7.4	21	18.4	1052	179
Amaranthaceae	Alternanthera philoxeroides	-32.7	151.7	eudicot	Alternanthera	C3	NSW	36	1.6	130.8	58.4417	3.767	16	61	224	47	1.28	7.4	21	18.4	1038	178
Amaranthaceae	Alternanthera philoxeroides	-32.8	151.65	eudicot	Alternanthera	C3	NSW	20	4.2	130.7	58.2417	3.767	18	64	224	46	1.28	7.4	21	18.4	1030	179
Amaranthaceae	Alternanthera philoxeroides	-32.78	151.63	eudicot	Alternanthera	C3	NSW	39	4.2	130.7	58.2417	3.767	18	60	224	45	1.28	7.4	21	18.4	1004	178
Amaranthaceae	Alternanthera philoxeroides	-32.8	151.6	eudicot	Alternanthera	C3	NSW	64	4.2	130.7	58.2417	3.767	18	60	223	46	1.28	7.4	21	18.4	1012	176
Amaranthaceae	Alternanthera philoxeroides	-32.67	151.73	eudicot	Alternanthera	C3	NSW	6	1.6	130.8	58.4417	3.767	16	61	225	47	1.28	7.4	21	18.4	1040	179
Amaranthaceae	Alternanthera philoxeroides	-32.8	151.7	eudicot	Alternanthera	C3	NSW	NA	1.6	130.8	58.4417	3.767	16	NA	NA	NA	1.28	7.4	21	18.4	NA	NA
Amaranthaceae	Alternanthera philoxeroides	-33.7	150.93	eudicot	Alternanthera	C3	NSW	46	7.5	128.8	57.0333	15.7626	18	46	221	41	0.5	6.4	6	5.1	908	172
Amaranthaceae	Alternanthera philoxeroides	-33.63	150.81	eudicot	Alternanthera	C3	NSW	18	12.4	127	57.0583	15.7626	22	37	223	39	0.5	6.4	6	5.1	865	173
Amaranthaceae	Alternanthera philoxeroides	-33.74	150.69	eudicot	Alternanthera	C3	NSW	26	10	127.1	57.2083	15.7626	20	34	222	39	0.5	6.4	6	5.1	899	171
Amaranthaceae	Alternanthera philoxeroides	-33.72	150.88	eudicot	Alternanthera	C3	NSW	30	7.5	128.8	57.0333	15.7626	18	45	221	38	0.5	6.4	6	5.1	867	173
Amaranthaceae	Alternanthera philoxeroides	-33.81	150.65	eudicot	Alternanthera	C3	NSW	45	15.4	130.1	56.9083	15.7626	23	32	221	37	0.5	6.4	6	5.1	875	170
Amaranthaceae	Alternanthera philoxeroides	-33.73	150.9	eudicot	Alternanthera	C3	NSW	55	7.5	128.8	57.0333	15.7626	18	45	220	40	0.5	6.4	6	5.1	896	172
Amaranthaceae	Alternanthera philoxeroides	-34	150.7	eudicot	Alternanthera	C3	NSW	74	8.4	131	56.8917	10.5058	17	35	218	37	0.5	6.4	6	5.1	824	168
Amaranthaceae	Alternanthera philoxeroides	-35.9	147.5	eudicot	Alternanthera	C3	NSW	603	34.2	129.2	56.8333	10.1944	19	5	67	43	0.5	6.4	6	5.1	979	127
Amaranthaceae	Alternanthera philoxeroides	-35.82	147.25	eudicot	Alternanthera	C3	NSW	328	27.5	121.1	58.0333	8.77033	14	20	83	39	0.5	6.4	6	5.1	767	144
Amaranthaceae	Alternanthera philoxeroides	-34	150.72	eudicot	Alternanthera	C3	NSW	103	8.4	131	56.8917	10.5058	17	34	215	38	0.5	6.4	6	5.1	837	166
Amaranthaceae	Alternanthera philoxeroides	-33.69	150.89	eudicot	Alternanthera	C3	NSW	41	7.5	128.8	57.0333	15.7626	18	44	222	39	0.5	6.4	6	5.1	874	172
Amaranthaceae	Alternanthera philoxeroides	-33.8	150.9	eudicot	Alternanthera	C3	NSW	79	7.5	128.8	57.0333	15.7626	18	47	218	42	0.5	6.4	6	5.1	938	171
Amaranthaceae	Alternanthera philoxeroides	-30.66	152.92	eudicot	Alternanthera	C3	NSW	12	4.6	137.8	60.1083	64.962	30	69	230	46	0.5	6.4	6	5.1	1457	187
Amaranthaceae	Alternanthera philoxeroides	-33.88	150.77	eudicot	Alternanthera	C3	NSW	45	8.2	128.1	57.2917	15.7626	19	40	220	36	0.5	6.4	6	5.1	826	171
Amaranthaceae	Alternanthera philoxeroides	-33.69	150.83	eudicot	Alternanthera	C3	NSW	21	10	127.1	57.2083	15.7626	20	40	222	38	0.5	6.4	6	5.1	856	173
Amaranthaceae	Alternanthera philoxeroides	-33.78	150.96	eudicot	Alternanthera	C3	NSW	28	7.5	128.8	57.0333	15.7626	18	52	221	43	0.5	6.4	6	5.1	937	174
Amaranthaceae	Alternanthera philoxeroides	-35.45	148.93	eudicot	Alternanthera	C3	NSW	757	61.3	147.4	57.4	238.428	8	-12	61	50	0.5	6.4	6	5.1	968	118
Amaranthaceae	Alternanthera philoxeroides	-34.05	150.72	eudicot	Alternanthera	C3	NSW	75	8.4	131	56.8917	10.5058	17	36	217	38	0.5	6.4	6	5.1	826	168
Amaranthaceae	Alternanthera philoxeroides	-32.78	149.72	eudicot	Alternanthera	C3	NSW	880	27.4	128.6	59.8583	19.7919	9	0	192	57	0.5	6.4	6	5.1	837	128
Amaranthaceae	Alternanthera philoxeroides	-30.64	150.81	eudicot	Alternanthera	C3	NSW	424	21	129.7	61.1833	13.8872	22	15	220	31	0.5	6.4	6	5.1	665	166
Amaranthaceae	Alternanthera philoxeroides	-32.57	151.6	eudicot	Alternanthera	C3	NSW	11	5.4	131	58.4583	3.767	20	56	228	42	0.57	6.2	5	4.3	958	180
Amaranthaceae	Alternanthera philoxeroides	-32.5	151.6	eudicot	Alternanthera	C3	NSW	132	5.4	131	58.4583	3.767	20	49	222	43	0.57	6.2	5	4.3	1007	173
Amaranthaceae	Alternanthera philoxeroides	-33.93	151.22	eudicot	Alternanthera	C3	NSW	19	0	131.4	57.3333	16.0821	14	73	219	58	2.85	4.4	4	2.5	1226	176
Amaranthaceae	Alternanthera philoxeroides	-33.94	151.22	eudicot	Alternanthera	C3	NSW	23	0	131.4	57.3333	16.0821	14	72	219	58	2.85	4.4	4	2.5	1222	176
Amaranthaceae	Alternanthera philoxeroides	-33.87	151.27	eudicot	Alternanthera	C3	NSW	19	0	131.4	57.3333	16.0821	14	73	219	61	2.85	4.4	4	2.5	1253	177
Amaranthaceae	Alternanthera philoxeroides	-33.9	151.2	eudicot	Alternanthera	C3	NSW	23	0	131.4	57.3333	16.0821	14	71	219	58	2.85	4.4	4	2.5	1262	176
Amaranthaceae	Alternanthera philoxeroides	-33.88	151.22	eudicot	Alternanthera	C3	NSW	52	0	131.4	57.3333	16.0821	14	70	218	61	2.85	4.4	4	2.5	1320	175
Amaranthaceae	Alternanthera philoxeroides	-33.93	151.14	eudicot	Alternanthera	C3	NSW	6	1.5	129.7	57.575	16.0821	16	68	220	53	2.85	4.4	4	2.5	1157	177
Amaranthaceae	Alternanthera philoxeroides	-33.81	151.29	eudicot	Alternanthera	C3	NSW	3	1.4	131.9	56.875	16.0821	16	73	220	63	2.85	4.4	4	2.5	1261	178
Amaranthaceae	Alternanthera philoxeroides	-33.86	151.27	eudicot	Alternanthera	C3	NSW	73	0	131.4	57.3333	16.0821	14	70	216	65	2.85	4.4	4	2.5	1295	174
Amaranthaceae	Alternanthera philoxeroides	-33.87	151.15	eudicot	Alternanthera	C3	NSW	19	1.5	129.7	57.575	16.0821	16	68	220	55	2.85	4.4	4	2.5	1200	176
Amaranthaceae	Alternanthera philoxeroides	-32.72	151.75	eudicot	Alternanthera	C3	NSW	3	1.6	130.8	58.4417	3.767	16	64	225	49	2.85	4.4	4	2.5	1068	179
Amaranthaceae	Alternanthera philoxeroides	-32.74	151.75	eudicot	Alternanthera	C3	NSW	1	1.6	130.8	58.4417	3.767	16	64	225	49	2.85	4.4	4	2.5	1069	179
Amaranthaceae	Alternanthera philoxeroides	-32.74	151.76	eudicot	Alternanthera	C3	NSW	0	1.6	130.8	58.4417	3.767	16	64	225	49	2.85	4.4	4	2.5	1076	179
Amaranthaceae	Alternanthera philoxeroides	-32.75	151.74	eudicot	Alternanthera	C3	NSW	1	1.6	130.8	58.4417	3.767	16	65	225	48	2.85	4.4	4	2.5	1064	179
Amaranthaceae	Alternanthera philoxeroides	-32.75	151.75	eudicot	Alternanthera	C3	NSW	4	1.6	130.8	58.4417	3.767	16	65	224	49	2.85	4.4	4	2.5	1076	179
Amaranthaceae	Alternanthera philoxeroides	-32.77	151.73	eudicot	Alternanthera	C3	NSW	1	1.6	130.8	58.4417	3.767	16	65	224	47	2.85	4.4	4	2.5	1063	179
Amaranthaceae	Alternanthera philoxeroides	-32.82	151.82	eudicot	Alternanthera	C3	NSW	1	1.6	130.8	58.4417	3.767	16	69	223	56	2.85	4.4	4	2.5	1135	179
Amaranthaceae	Alternanthera philoxeroides	-32.82	151.85	eudicot	Alternanthera	C3	NSW	1	0.8	132.1	58.275	3.767	14	71	223	58	2.85	4.4	4	2.5	1152	179
Amaranthaceae	Alternanthera philoxeroides	-32.7	151.9	eudicot	Alternanthera	C3	NSW	25	0.8	132.1	58.275	3.767	14	67	222	58	2.85	4.4	4	2.5	1171	178
Amaranthaceae	Alternanthera philoxeroides	-32.82	151.83	eudicot	Alternanthera	C3	NSW	1	1.6	130.8	58.4417	3.767	16	70	223	57	2.85	4.4	4	2.5	1141	179
Amaranthaceae	Alternanthera philoxeroides	-32.75	151.73	eudicot	Alternanthera	C3	NSW	2	1.6	130.8	58.4417	3.767	16	64	225	47	2.85	4.4	4	2.5	1057	179
Amaranthaceae	Alternanthera philoxeroides	-32.78	151.83	eudicot	Alternanthera	C3	NSW	13	1.6	130.8	58.4417	3.767	16	66	223	56	2.85	4.4	4	2.5	1138	179
Amaranthaceae	Alternanthera philoxeroides	-32.7	151.8	eudicot	Alternanthera	C3	NSW	32	1.6	130.8	58.4417	3.767	16	63	223	52	2.85	4.4	4	2.5	1111	178
Amaranthaceae	Alternanthera philoxeroides	-32.75	151.7	eudicot	Alternanthera	C3	NSW	2	1.6	130.8	58.4417	3.767	16	64	225	46	2.85	4.4	4	2.5	1038	179
Amaranthaceae	Alternanthera philoxeroides	-35.1	150.57	eudicot	Alternanthera	C3	NSW	2	0.9	130.9	56.3167	12.0226	11	75	197	70	2.09	4.5	10	2.5	1268	168
Amaranthaceae	Alternanthera philoxeroides	-34.19	115.07	eudicot	Alternanthera	C3	WAU	150	1.9	115.7	57.2333	4.27256	52	94	138	11	0.49	7.9	5	4.5	1084	161
Amaranthaceae	Alternanthera philoxeroides	-35.95	147.5	eudicot	Alternanthera	C3	VIC	201	34.2	129.2	56.8333	10.1944	19	25	91	39	0.73	6.8	7	7.8	791	150
Amaranthaceae	Alternanthera philoxeroides	-35.7	147.3	eudicot	Alternanthera	C3	NSW	263	27.5	121.1	58.0333	8.77033	14	22	88	41	0.73	6.8	7	7.8	712	149
Amaranthaceae	Alternanthera philoxeroides	-37.75	144.97	eudicot	Alternanthera	C3	VIC	57	2.1	118.7	49.3917		7	55	140	44	0.75	7.9	44	45.2	660	147
Amaranthaceae	Alternanthera philoxeroides	-37.74	144.98	eudicot	Alternanthera	C3	VIC	47	2.1	118.7	49.3917		7	55	140	44	0.75	7.9	44	45.2	654	147
Amaranthaceae	Alternanthera philoxeroides	-37.6	145	eudicot	Alternanthera	C3	VIC	193	4.7	120.7	49.5167	328.396	8	45	133	47	0.75	7.9	44	45.2	704	140
Amaranthaceae	Alternanthera philoxeroides	-35.23	149.07	eudicot	Alternanthera	C3	NSW	587	59.3	140.7	59.4833	100.225	6	-2	125	43	0.45	6.2	6	5.1	674	130
Amaranthaceae	Alternanthera philoxeroides	-35.29	149.09	eudicot	Alternanthera	C3	NSW	562	59.3	140.7	59.4833	100.225	6	-2	128	38	0.45	6.2	6	5.1	641	131
Amaranthaceae	Alternanthera philoxeroides	-35.23	149.06	eudicot	Alternanthera	C3	NSW	588	59.3	140.7	59.4833	100.225	6	-2	125	43	0.45	6.2	6	5.1	677	129
Amaranthaceae	Alternanthera philoxeroides	-35.1	149.1	eudicot	Alternanthera	C3	NSW	696	56.4	139.5	59.525	100.225	6	-5	91	52	0.45	6.2	6	5.1	756	124
Amaranthaceae	Alternanthera philoxeroides	-33.02	151.69	eudicot	Alternanthera	C3	NSW	11	NA	NA	NA	47.2854	17	74	223	57	0.45	6.2	6	5.1	1154	179
Amaranthaceae	Alternanthera philoxeroides	-33.94	150.96	eudicot	Alternanthera	C3	NSW	5	4.5	128.2	57.475	15.7626	18	55	222	43	0.45	6.2	6	5.1	928	175
Amaranthaceae	Alternanthera philoxeroides	-33.93	150.97	eudicot	Alternanthera	C3	NSW	4	4.5	128.2	57.475	15.7626	18	56	222	43	0.45	6.2	6	5.1	932	176
Amaranthaceae	Alternanthera philoxeroides	-33.94	150.97	eudicot	Alternanthera	C3	NSW	5	4.5	128.2	57.475	15.7626	18	56	222	43	0.45	6.2	6	5.1	938	176
Amaranthaceae	Alternanthera philoxeroides	-29.71	152.94	eudicot	Alternanthera	C3	NSW	8	4.7	133.7	61.575	23.2047	30	64	237	35	0.45	6.2	6	5.1	1128	193
Amaranthaceae	Alternanthera philoxeroides	-33.78	151.01	eudicot	Alternanthera	C3	NSW	85	4.7	131.1	56.8667	16.0821	17	52	218	47	0.45	6.2	6	5.1	1040	171
Amaranthaceae	Alternanthera philoxeroides	-37.78	145.05	eudicot	Alternanthera	C3	VIC	17	4	121	49.2417	328.396	7	57	142	45	0.45	6.2	6	5.1	701	149
Amaranthaceae	Alternanthera philoxeroides	-33	151.69	eudicot	Alternanthera	C3	NSW	26	NA	NA	NA	47.2854	17	73	222	56	0.45	6.2	6	5.1	1151	178
Amaranthaceae	Alternanthera philoxeroides	-33.86	151.01	eudicot	Alternanthera	C3	NSW	17	1.5	129.7	57.575	16.0821	16	57	221	44	0.45	6.2	6	5.1	970	175
Amaranthaceae	Alternanthera philoxeroides	-27.54	153.01	eudicot	Alternanthera	C3	QLD	7	2.5	124.7	64.525	4.34749	27	82	245	34	0.45	6.2	6	5.1	1145	204
Amaranthaceae	Alternanthera philoxeroides	-33.89	150.99	eudicot	Alternanthera	C3	NSW	21	4.5	128.2	57.475	15.7626	18	55	221	44	0.45	6.2	6	5.1	952	175
Amaranthaceae	Alternanthera philoxeroides	-32.93	151.63	eudicot	Alternanthera	C3	NSW	5	3.8	131.7	57.9	3.767	19	69	225	50	0.45	6.2	6	5.1	1104	180
Amaranthaceae	Alternanthera philoxeroides	-27.55	153	eudicot	Alternanthera	C3	QLD	7	2.5	124.7	64.525	4.34749	28	81	245	34	0.45	6.2	6	5.1	1140	204
Amaranthaceae	Alternanthera philoxeroides	-24.34	151.56	eudicot	Alternanthera	C3	QLD	48	6.8	112	65.3833	1.79104	37	104	258	28	0.45	6.2	6	5.1	1113	220
Amaranthaceae	Alternanthera philoxeroides	-27.6	152.94	eudicot	Alternanthera	C3	QLD	43	4.9	124.4	64.4833	10.3881	28	74	246	34	0.45	6.2	6	5.1	1080	201
Amaranthaceae	Alternanthera philoxeroides	-33.92	150.95	eudicot	Alternanthera	C3	NSW	12	4.5	128.2	57.475	15.7626	18	54	221	42	0.45	6.2	6	5.1	917	175
Amaranthaceae	Alternanthera philoxeroides	-33.87	150.94	eudicot	Alternanthera	C3	NSW	40	4.5	128.2	57.475	15.7626	18	51	220	42	0.45	6.2	6	5.1	926	173
Amaranthaceae	Alternanthera philoxeroides	-33.7	151	eudicot	Alternanthera	C3	NSW	157	4.7	131.1	56.8667	16.0821	18	46	214	50	0.45	6.2	6	5.1	1102	167
Amaranthaceae	Alternanthera philoxeroides	-33.7	150.95	eudicot	Alternanthera	C3	NSW	67	7.5	128.8	57.0333	15.7626	18	48	219	43	0.45	6.2	6	5.1	951	171
Amaranthaceae	Alternanthera philoxeroides	-33.2	151.5	eudicot	Alternanthera	C3	NSW	23	1.6	131.7	57.5667	47.2854	18	70	221	66	0.45	6.2	6	5.1	1265	177
Amaranthaceae	Alternanthera philoxeroides	-32.93	151.67	eudicot	Alternanthera	C3	NSW	44	1.2	131.2	58.125	3.767	16	68	222	53	0.45	6.2	6	5.1	1118	177
Amaranthaceae	Alternanthera philoxeroides	-32.92	151.55	eudicot	Alternanthera	C3	NSW	52	3.8	131.7	57.9	3.767	19	62	223	46	0.45	6.2	6	5.1	1055	177
Amaranthaceae	Alternanthera philoxeroides	-33.92	150.93	eudicot	Alternanthera	C3	NSW	16	4.5	128.2	57.475	15.7626	18	52	221	40	0.45	6.2	6	5.1	894	174
Amaranthaceae	Alternanthera philoxeroides	-33.3	151.4	eudicot	Alternanthera	C3	NSW	26	3.2	130.6	57.55	19.7959	18	62	220	64	0.45	6.2	6	5.1	1291	175
Amaranthaceae	Alternanthera philoxeroides	-33.82	151	eudicot	Alternanthera	C3	NSW	17	4.7	131.1	56.8667	16.0821	18	55	222	44	0.45	6.2	6	5.1	963	175
Amaranthaceae	Alternanthera philoxeroides	-32.92	151.67	eudicot	Alternanthera	C3	NSW	30	1.2	131.2	58.125	3.767	16	69	223	52	0.45	6.2	6	5.1	1112	178
Amaranthaceae	Alternanthera philoxeroides	-32.47	152.07	eudicot	Alternanthera	C3	NSW	59	5.8	138.9	57.55	7.15	18	64	222	60	0.45	6.2	6	5.1	1235	177
Amaranthaceae	Alternanthera philoxeroides	-33.91	150.93	eudicot	Alternanthera	C3	NSW	10	4.5	128.2	57.475	15.7626	18	52	221	40	0.45	6.2	6	5.1	891	175
Amaranthaceae	Alternanthera philoxeroides	-32.4	152.1	eudicot	Alternanthera	C3	NSW	118	5.8	138.9	57.55	7.15	18	61	219	61	0.45	6.2	6	5.1	1259	174
Amaranthaceae	Alternanthera philoxeroides	-33	151.55	eudicot	Alternanthera	C3	NSW	18	2.3	131.1	57.8167	47.2854	19	66	223	50	0.45	6.2	6	5.1	1115	178
Amaranthaceae	Alternanthera philoxeroides	-32.87	151.67	eudicot	Alternanthera	C3	NSW	2	1.2	131.2	58.125	3.767	16	69	224	49	0.45	6.2	6	5.1	1074	180
Amaranthaceae	Alternanthera philoxeroides	-33	151.7	eudicot	Alternanthera	C3	NSW	24	NA	NA	NA	47.2854	17	73	221	57	0.45	6.2	6	5.1	1156	178
Amaranthaceae	Alternanthera philoxeroides	-33.81	151	eudicot	Alternanthera	C3	NSW	15	4.7	131.1	56.8667	16.0821	18	55	221	44	0.45	6.2	6	5.1	962	175
Amaranthaceae	Alternanthera philoxeroides	-32.9	151.6	eudicot	Alternanthera	C3	NSW	47	3.8	131.7	57.9	3.767	19	64	222	48	0.45	6.2	6	5.1	1075	177
Amaranthaceae	Alternanthera philoxeroides	-35	150.6	eudicot	Alternanthera	C3	NSW	33	0.9	130.9	56.3167	12.0226	11	74	197	68	0.45	6.2	6	5.1	1264	167
Amaranthaceae	Alternanthera philoxeroides	-33.9	150.9	eudicot	Alternanthera	C3	NSW	38	4.5	128.2	57.475	15.7626	18	49	220	40	0.45	6.2	6	5.1	888	172
Amaranthaceae	Alternanthera philoxeroides	-33.82	150.97	eudicot	Alternanthera	C3	NSW	30	7.5	128.8	57.0333	15.7626	18	54	221	43	0.45	6.2	6	5.1	948	174
Amaranthaceae	Alternanthera philoxeroides	-33.9	150.97	eudicot	Alternanthera	C3	NSW	8	4.5	128.2	57.475	15.7626	18	54	222	43	0.45	6.2	6	5.1	925	175
Amaranthaceae	Alternanthera philoxeroides	-33.8	151	eudicot	Alternanthera	C3	NSW	20	4.7	131.1	56.8667	16.0821	18	55	222	44	0.45	6.2	6	5.1	966	175
Amaranthaceae	Alternanthera philoxeroides	-33.92	150.92	eudicot	Alternanthera	C3	NSW	22	4.5	128.2	57.475	15.7626	18	51	221	40	0.45	6.2	6	5.1	893	174
Amaranthaceae	Alternanthera philoxeroides	-33.82	151.02	eudicot	Alternanthera	C3	NSW	7	4.7	131.1	56.8667	16.0821	17	57	222	44	0.45	6.2	6	5.1	972	176
Amaranthaceae	Alternanthera philoxeroides	-32.86	151.68	eudicot	Alternanthera	C3	NSW	2	1.2	131.2	58.125	3.767	16	68	224	49	0.45	6.2	6	5.1	1073	180
Amaranthaceae	Alternanthera philoxeroides	-32.98	151.68	eudicot	Alternanthera	C3	NSW	49	1.2	131.2	58.125	3.767	16	71	221	55	0.45	6.2	6	5.1	1144	177
Amaranthaceae	Alternanthera philoxeroides	-33.7	150.96	eudicot	Alternanthera	C3	NSW	76	7.5	128.8	57.0333	15.7626	18	47	219	44	0.45	6.2	6	5.1	968	171
Amaranthaceae	Alternanthera philoxeroides	-33.69	150.95	eudicot	Alternanthera	C3	NSW	77	7.5	128.8	57.0333	15.7626	18	46	219	43	0.45	6.2	6	5.1	957	171
Amaranthaceae	Alternanthera philoxeroides	-33.95	150.97	eudicot	Alternanthera	C3	NSW	8	4.5	128.2	57.475	15.7626	18	56	220	44	0.45	6.2	6	5.1	949	175
Amaranthaceae	Alternanthera philoxeroides	-37.75	145.13	eudicot	Alternanthera	C3	VIC	46	4	121	49.2417	328.396	7	53	141	47	0.45	6.2	6	5.1	746	147
Amaranthaceae	Alternanthera philoxeroides	-37.75	145.21	eudicot	Alternanthera	C3	VIC	106	5.4	122.6	49.45	328.396	9	50	117	50	0.45	6.2	6	5.1	834	144
Amaranthaceae	Alternanthera philoxeroides	-37.78	145.13	eudicot	Alternanthera	C3	VIC	84	4	121	49.2417	328.396	7	53	138	49	0.45	6.2	6	5.1	791	145
Amaranthaceae	Alternanthera philoxeroides	-32.65	151.74	eudicot	Alternanthera	C3	NSW	5	3.4	131.7	58.4167	3.767	18	61	226	47	0.45	6.2	6	5.1	1044	179
Amaranthaceae	Alternanthera philoxeroides	-32.6	151.7	eudicot	Alternanthera	C3	NSW	40	3.4	131.7	58.4167	3.767	18	58	225	47	0.45	6.2	6	5.1	1030	178
Amaranthaceae	Alternanthera philoxeroides	-33.69	150.94	eudicot	Alternanthera	C3	NSW	58	7.5	128.8	57.0333	15.7626	18	45	220	41	0.45	6.2	6	5.1	922	172
Amaranthaceae	Alternanthera philoxeroides	-33.6	151	eudicot	Alternanthera	C3	NSW	166	7.9	131.6	56.6333	16.0821	19	42	214	50	0.45	6.2	6	5.1	1108	166
Amaranthaceae	Alternanthera philoxeroides	-42.87	147.3	eudicot	Alternanthera	C3	TAS	124	12.5	180.2	46.7833	10.269	8	34	97	45	0.45	6.2	6	5.1	726	118
Amaranthaceae	Alternanthera philoxeroides	-35.58	173.43	eudicot	Alternanthera	C3	NZN	6	5.9	204.7	43.875		17	83	122	78	2.73	4.9	16	4.7	1423	158
Amaranthaceae	Alternanthera philoxeroides	-36.91	174.52	eudicot	Alternanthera	C3	NZN	241	23	188.9	44.8		12	56	99	79	2.73	4.9	16	4.7	1293	139
Amaranthaceae	Alternanthera philoxeroides	-36.74	174.43	eudicot	Alternanthera	C3	NZN	29	16.7	179	45.175		14	67	111	77	2.73	4.9	16	4.7	1307	150
Amaranthaceae	Alternanthera philoxeroides	-36.93	174.47	eudicot	Alternanthera	C3	NZN	209	21.2	192.6	44.3		13	57	100	76	2.73	4.9	16	4.7	1249	140
Amaranthaceae	Alternanthera philoxeroides	-36.89	174.45	eudicot	Alternanthera	C3	NZN	36	21.2	192.6	44.3		13	66	109	73	2.73	4.9	16	4.7	1231	149
Amaranthaceae	Alternanthera philoxeroides	-36.9	174.68	eudicot	Alternanthera	C3	NZN	11	16.1	179.8	45.7583		12	69	113	72	2.73	4.9	16	4.7	1255	152
Amaranthaceae	Alternanthera philoxeroides	-36.95	174.47	eudicot	Alternanthera	C3	NZN	10	21.2	192.6	44.3		13	67	111	70	2.73	4.9	16	4.7	1177	151
Amaranthaceae	Alternanthera philoxeroides	-36.93	174.73	eudicot	Alternanthera	C3	NZN	66	16.1	179.8	45.7583		12	66	110	77	2.73	4.9	16	4.7	1288	150
Amaranthaceae	Alternanthera philoxeroides	-37.03	174.5	eudicot	Alternanthera	C3	NZN	202	18	194.1	44.425		13	56	100	70	2.73	4.9	16	4.7	1154	140
Amaranthaceae	Alternanthera philoxeroides	-35.36	173.55	eudicot	Alternanthera	C3	NZN	4	6.6	171.3	44.6333		16	85	124	96	1.07	4.6	11	5.7	1628	160
Amaranthaceae	Alternanthera philoxeroides	-36.75	174.75	eudicot	Alternanthera	C3	NZN	56	16.6	173.1	46.0083		13	67	111	73	1.07	4.6	11	5.7	1278	151
Amaranthaceae	Alternanthera philoxeroides	-36.15	174.36	eudicot	Alternanthera	C3	NZN	61	11.2	186.4	44.2167	3.65567	13	70	113	88	1.07	4.6	11	5.7	1363	152
Amaranthaceae	Alternanthera philoxeroides	-35.62	174.21	eudicot	Alternanthera	C3	NZN	93	24.2	196	43.0333	10.1389	13	74	116	100	1.07	4.6	11	5.7	1617	153
Amaranthaceae	Alternanthera philoxeroides	-35.75	174.08	eudicot	Alternanthera	C3	NZN	37	14.8	183.8	43.1917	10.1389	13	76	118	89	1.07	4.6	11	5.7	1347	156
Amaranthaceae	Alternanthera philoxeroides	-36.07	173.95	eudicot	Alternanthera	C3	NZN	4	12.9	182.8	43.7167		14	76	118	72	0.7	5.2	5	1.4	1133	155
Amaranthaceae	Alternanthera philoxeroides	-35.94	173.87	eudicot	Alternanthera	C3	NZN	9	13.4	200	43.45	9.40958	14	77	118	76	0.7	5.2	5	1.4	1182	156
Amaranthaceae	Alternanthera philoxeroides	-36.65	174.47	eudicot	Alternanthera	C3	NZN	24	13.7	176.2	45.4		14	68	111	82	0.7	5.2	5	1.4	1332	151
Amaranthaceae	Alternanthera philoxeroides	-36.45	174.25	eudicot	Alternanthera	C3	NZN	17	11.1	175.9	44.8583	3.65567	14	70	113	72	0.7	5.2	5	1.4	1204	152
Amaranthaceae	Alternanthera philoxeroides	-36.72	174.43	eudicot	Alternanthera	C3	NZN	36	16.7	179	45.175		14	67	110	78	0.7	5.2	5	1.4	1313	150
Amaranthaceae	Alternanthera philoxeroides	-36.13	174.02	eudicot	Alternanthera	C3	NZN	4	12	182.4	43.875	3.65567	13	75	117	71	0.7	5.2	5	1.4	1133	155
Amaranthaceae	Alternanthera philoxeroides	-35.94	173.89	eudicot	Alternanthera	C3	NZN	6	13.4	200	43.45	9.40958	14	77	118	76	0.7	5.2	5	1.4	1178	156
Amaranthaceae	Alternanthera philoxeroides	-35.93	173.88	eudicot	Alternanthera	C3	NZN	12	13.4	200	43.45	9.40958	14	77	119	77	0.7	5.2	5	1.4	1190	155
Amaranthaceae	Alternanthera philoxeroides	-35.77	173.71	eudicot	Alternanthera	C3	NZN	75	19.6	201.8	41.7917	9.40958	17	76	116	83	0.7	5.2	5	1.4	1465	153
Amaranthaceae	Alternanthera philoxeroides	-35.93	173.83	eudicot	Alternanthera	C3	NZN	31	13.1	183.8	43.4583	9.40958	16	76	117	77	0.7	5.2	5	1.4	1217	155
Amaranthaceae	Alternanthera philoxeroides	-36.02	173.9	eudicot	Alternanthera	C3	NZN	4	12.9	182.8	43.7167		14	76	118	73	0.7	5.2	5	1.4	1141	155
Amaranthaceae	Alternanthera philoxeroides	-37.33	175	eudicot	Alternanthera	C3	NZN	159	30.3	173.9	42.6167		10	52	99	98	1.72	5	17	4.7	1506	140
Amaranthaceae	Alternanthera philoxeroides	-40.65	175.27	eudicot	Alternanthera	C3	NZN	56	51	143.9	43.15		7	47	97	68	0.9	7.3	16	16.4	1157	132
Amaranthaceae	Alternanthera philoxeroides	-35.03	173.2	eudicot	Alternanthera	C3	NZN	38	1.2	173.6	47.3	328.396	16	88	126	71	2.09	4.5	10	2.5	1223	160
Amaranthaceae	Alternanthera philoxeroides	-35.11	173.23	eudicot	Alternanthera	C3	NZN	9	1.2	173.6	47.3	328.396	16	88	126	76	2.09	4.5	10	2.5	1282	161
Amaranthaceae	Alternanthera philoxeroides	-35.1	173.22	eudicot	Alternanthera	C3	NZN	11	1.2	173.6	47.3	328.396	16	89	127	75	2.09	4.5	10	2.5	1266	161
Amaranthaceae	Alternanthera philoxeroides	-36.93	174.75	eudicot	Alternanthera	C3	NZN	26	16.1	179.8	45.7583		12	69	113	74	7	6	29	8.8	1256	152
Amaranthaceae	Alternanthera philoxeroides	-36.96	174.88	eudicot	Alternanthera	C3	NZN	12	29.4	177.5	45.25		11	68	113	78	7	6	29	8.8	1227	152
Amaranthaceae	Alternanthera philoxeroides	-36.78	174.72	eudicot	Alternanthera	C3	NZN	68	16.6	173.1	46.0083		13	66	110	72	7	6	29	8.8	1312	150
Amaranthaceae	Alternanthera philoxeroides	-36.85	174.77	eudicot	Alternanthera	C3	NZN	39	16.1	179.8	45.7583		12	69	113	64	7	6	29	8.8	1270	153
Amaranthaceae	Alternanthera philoxeroides	-36.89	174.73	eudicot	Alternanthera	C3	NZN	42	16.1	179.8	45.7583		12	68	112	73	7	6	29	8.8	1283	152
Amaranthaceae	Alternanthera philoxeroides	-36.91	174.74	eudicot	Alternanthera	C3	NZN	73	16.1	179.8	45.7583		12	66	109	76	7	6	29	8.8	1299	150
Amaranthaceae	Alternanthera philoxeroides	-36.92	174.73	eudicot	Alternanthera	C3	NZN	73	16.1	179.8	45.7583		12	66	109	77	7	6	29	8.8	1295	150
Amaranthaceae	Alternanthera philoxeroides	-37.55	175.7	eudicot	Alternanthera	C3	NZN	18	43	171.1	42.4917	328.396	10	50	101	88	7	6	29	8.8	1401	144
Amaranthaceae	Alternanthera philoxeroides	-38.8	175.3	eudicot	Alternanthera	C3	NZN	399	71.1	184.4	37.7333		10	28	80	89	2.36	5.9	13	6.1	1621	119
Amaranthaceae	Alternanthera philoxeroides	-37.85	176.63	eudicot	Alternanthera	C3	NZN	12	48.6	132.6	48.2917	38.5249	6	49	100	89	2.36	5.9	13	6.1	1367	145
Amaranthaceae	Alternanthera philoxeroides	-36.62	174.5	eudicot	Alternanthera	C3	NZN	7	16.9	182.9	45.4583		14	69	113	84	NA	NA	NA	NA	1340	152
Amaranthaceae	Alternanthera philoxeroides	34.57	-86.12	eudicot	Alternanthera	C3	ALA	174	77.8	117.6	57.2417	7.45013	10	-18	69	78	NA	NA	NA	NA	1404	154
Amaranthaceae	Alternanthera philoxeroides	34.39	-86.28	eudicot	Alternanthera	C3	ALA	187	74.6	117.1	57.3333	7.62389	10	-15	72	76	NA	NA	NA	NA	1387	157
Amaranthaceae	Alternanthera philoxeroides	30.4	-84.63	eudicot	Alternanthera	C3	FLA	43	29.3	115.1	66.175	3.02169	11	42	268	78	NA	NA	NA	NA	1498	195
Amaranthaceae	Alternanthera philoxeroides	-36.06	173.97	eudicot	Alternanthera	C3	NZN	6	12.9	182.8	43.7167		14	76	118	72	NA	NA	NA	NA	1136	155
Amaranthaceae	Alternanthera philoxeroides	44.83	-0.56	eudicot	Alternanthera	C3	FRA	10	35.1	168.1	45.2083	2.73191	12	18	68	52	NA	NA	NA	NA	926	128
Amaranthaceae	Alternanthera philoxeroides	44.87	-0.61	eudicot	Alternanthera	C3	FRA	19	34.6	167.8	45.275	2.73191	12	19	68	52	NA	NA	NA	NA	929	127
Amaranthaceae	Alternanthera philoxeroides	44.01	4.93	eudicot	Alternanthera	C3	FRA	27	29.3	106.5	57.175	40.9713	12	11	142	25	0.6	8	14	19.8	701	136
Amaranthaceae	Alternanthera philoxeroides	44.1	1.08	eudicot	Alternanthera	C3	FRA	68	37.5	149.3	44.825		2	12	153	46	0.6	8	14	19.8	732	129
Amaranthaceae	Alternanthera philoxeroides	44.1	1.06	eudicot	Alternanthera	C3	FRA	67	37.5	149.3	44.825		2	12	153	46	0.6	8	14	19.8	732	129
Amaranthaceae	Alternanthera philoxeroides	43.92	1.19	eudicot	Alternanthera	C3	FRA	90	36.8	147.2	44.8	328.396	3	11	152	45	0.6	8	14	19.8	717	129
Amaranthaceae	Alternanthera philoxeroides	44.74	-0.49	eudicot	Alternanthera	C3	FRA	3	37	166.7	45.2583	68.8993	11	18	68	52	1.07	6.2	13	10.2	921	128
Amaranthaceae	Alternanthera philoxeroides	44.96	-0.49	eudicot	Alternanthera	C3	FRA	0	36	166.3	45.275	68.8993	11	19	68	51	1.07	6.2	13	10.2	904	128
Amaranthaceae	Alternanthera philoxeroides	44.69	-0.47	eudicot	Alternanthera	C3	FRA	11	37	166.7	45.2583	68.8993	11	17	68	52	0.4	6.2	3	3.3	927	128
Amaranthaceae	Alternanthera philoxeroides	45.13	-0.75	eudicot	Alternanthera	C3	FRA	6	33.1	169.7	45.25	30.5216	13	23	70	50	0.4	6.2	3	3.3	921	128
Amaranthaceae	Alternanthera philoxeroides	45.05	-0.49	eudicot	Alternanthera	C3	FRA	2	37	166.5	45.275	328.396	11	19	68	50	2.13	7.5	27	28.8	898	127
Amaranthaceae	Alternanthera philoxeroides	45.14	-0.63	eudicot	Alternanthera	C3	FRA	39	35.2	168.1	45.325	30.5216	12	19	67	51	2.13	7.5	27	28.8	917	126
Amaranthaceae	Alternanthera philoxeroides	44.78	-0.48	eudicot	Alternanthera	C3	FRA	62	37	166.7	45.2583	68.8993	11	15	65	53	0.87	7.8	30	46.6	938	125
Amaranthaceae	Alternanthera philoxeroides	44.62	0.29	eudicot	Alternanthera	C3	FRA	49	38.7	158.8	45.1167		6	12	64	51	0.87	7.8	30	46.6	834	126
Amaranthaceae	Alternanthera philoxeroides	44.19	1.06	eudicot	Alternanthera	C3	FRA	157	42.9	151.9	44.4917		2	8	148	49	0.87	7.8	30	46.6	771	124
Amaranthaceae	Alternanthera philoxeroides	44.52	-0.08	eudicot	Alternanthera	C3	FRA	61	36.6	161.8	45.35	68.8993	9	12	64	52	0.83	6.3	16	14.9	889	125
Amaranthaceae	Alternanthera philoxeroides	44.61	-0.21	eudicot	Alternanthera	C3	FRA	44	36.5	163.8	45.3667	68.8993	10	13	65	52	1.2	5.4	9	5.7	902	126
Amaranthaceae	Alternanthera philoxeroides	44.12	0.82	eudicot	Alternanthera	C3	FRA	53	38.5	151.2	45.3667		1	12	153	47	1.2	5.4	9	5.7	734	128
Amaranthaceae	Alternanthera philoxeroides	44.69	-0.35	eudicot	Alternanthera	C3	FRA	49	37	166.7	45.2583	68.8993	11	14	65	52	1.2	5.4	9	5.7	922	126
Amaranthaceae	Alternanthera philoxeroides	44.09	0.81	eudicot	Alternanthera	C3	FRA	117	38.5	151.2	45.3667		1	9	149	49	1.2	5.4	9	5.7	753	125
Amaranthaceae	Alternanthera philoxeroides	44.61	-0.09	eudicot	Alternanthera	C3	FRA	13	36.6	161.8	45.35	68.8993	9	14	66	51	1.2	5.4	9	5.7	872	127
Amaranthaceae	Alternanthera philoxeroides	39.97	4	eudicot	Alternanthera	C3	BAL	96	15.9	127.5	57.6667		31	70	144	6	0.98	6.4	12	14	631	165
Amaranthaceae	Alternanthera philoxeroides	43.74	10.38	eudicot	Alternanthera	C3	ITA	0	46.6	129.7	48.6	6.43716	19	30	115	25	0.7	6.9	7	6.7	890	146
Amaranthaceae	Alternanthera philoxeroides	25.18	110.35	eudicot	Alternanthera	C3	CHS	202	17.7	176.2	35.3083	6.02489	41	48	263	48	1.2	6.5	27	22.6	1776	194
Amaranthaceae	Alternanthera philoxeroides	24.36	102.75	eudicot	Alternanthera	C3	CHC	1941	46.6	159.8	47.8167	13.3143	57	35	212	13	1.45	5.1	12	4.3	998	165
Amaranthaceae	Alternanthera philoxeroides	25.02	121.75	eudicot	Alternanthera	C3	TAI	300	7.5	219.9	37.75	2.95446	13	112	217	176	1.39	5.1	11	3	3515	203
Amaranthaceae	Alternanthera philoxeroides	22.82	120.22	eudicot	Alternanthera	C3	TAI	1	0	169.6	45.5333	6.3946	68	141	279	13	1	4.9	6	3.2	1762	241
Amaranthaceae	Alternanthera philoxeroides	25.04	121.92	eudicot	Alternanthera	C3	TAI	14	6	223.6	37.55	2.95446	12	129	203	142	1.12	7.8	11	24.1	2578	219
Amaranthaceae	Alternanthera philoxeroides	25.02	121.9	eudicot	Alternanthera	C3	TAI	14	6	223.6	37.55	2.95446	12	129	233	151	1.12	7.8	11	24.1	2670	219
Amaranthaceae	Alternanthera philoxeroides	27.9	102.27	eudicot	Alternanthera	C3	CHC	1554	48.7	134.4	53.225	22.977	65	38	233	5	1.12	7.8	11	24.1	1002	179
Amaranthaceae	Alternanthera philoxeroides	25.02	121.42	eudicot	Alternanthera	C3	TAI	17	3.3	208.7	38.6833	3.3214	17	124	277	83	1.12	7.8	11	24.1	2007	219
Amaranthaceae	Alternanthera philoxeroides	22.67	120.27	eudicot	Alternanthera	C3	TAI	68	0	169.6	45.5333	6.3946	68	143	275	11	1.12	7.8	11	24.1	1816	239
Amaranthaceae	Alternanthera philoxeroides	26.9	112.57	eudicot	Alternanthera	C3	CHS	81	31.4	170.1	36.025	12.3326	26	28	224	51	1.12	7.8	11	24.1	1395	182
Amaranthaceae	Alternanthera philoxeroides	25.08	121.43	eudicot	Alternanthera	C3	TAI	184	3.3	208.7	38.6833	3.3214	17	113	266	134	1.12	7.8	11	24.1	2437	210
Amaranthaceae	Alternanthera philoxeroides	25.01	102.7	eudicot	Alternanthera	C3	CHC	1892	53.3	159.8	51.125	3.98152	59	21	203	12	1.12	7.8	11	24.1	1002	155
Amaranthaceae	Alternanthera philoxeroides	28.29	117.25	eudicot	Alternanthera	C3	CHS	36	33.8	156.6	41.9167	3.88664	40	25	224	52	2.41	5.9	1	1.6	1800	186
Amaranthaceae	Alternanthera philoxeroides	29.75	106.49	eudicot	Alternanthera	C3	CHC	331	17.1	167.9	26.3417	30.4162	42	52	253	19	1.12	7.8	11	24.1	1089	183
Amaranthaceae	Alternanthera philoxeroides	30.71	104.09	eudicot	Alternanthera	C3	CHC	502	34.1	158.9	28.9167	11.3439	63	26	242	6	1.12	7.8	11	24.1	948	164
Amaranthaceae	Alternanthera philoxeroides	24.98	112.83	eudicot	Alternanthera	C3	CHS	909	48.8	191.3	36.6667	6.4391	40	16	194	42	1.07	6.2	13	10.2	1563	159
Amaranthaceae	Alternanthera philoxeroides	22.68	120.64	eudicot	Alternanthera	C3	TAI	178	1.7	179.3	44.5833	2.31309	67	143	267	19	1.6	5	9	4.3	2855	233
Amaranthaceae	Alternanthera philoxeroides	21.98	120.8	eudicot	Alternanthera	C3	TAI	103	0.6	175.4	46.425		63	166	270	32	0.73	4.6	5	1.9	2488	244
Amaranthaceae	Alternanthera philoxeroides	22.09	120.87	eudicot	Alternanthera	C3	TAI	331	5	183.8	45.25	17.4398	57	153	257	58	0.73	4.6	5	1.9	3048	231
Amaranthaceae	Alternanthera philoxeroides	25.03	121.56	eudicot	Alternanthera	C3	TAI	20	5.9	214.6	38.1667	2.95446	11	125	276	145	1.24	4.8	10	5.4	2618	219
Amaranthaceae	Alternanthera philoxeroides	25.01	121.54	eudicot	Alternanthera	C3	TAI	19	5.9	214.6	38.1667	2.95446	11	125	276	118	1.24	4.8	10	5.4	2430	219
Amaranthaceae	Alternanthera philoxeroides	25	121.93	eudicot	Alternanthera	C3	TAI	151	10.3	226.9	37.2833	2.20437	21	123	227	162	1.24	4.8	10	5.4	2943	213
Amaranthaceae	Alternanthera philoxeroides	24.93	121.37	eudicot	Alternanthera	C3	TAI	39	9.3	212.6	38.2917	5.77701	23	123	275	85	1.24	4.8	10	5.4	2133	218
Amaranthaceae	Alternanthera philoxeroides	25.01	121.65	eudicot	Alternanthera	C3	TAI	185	5.9	214.6	38.1667	2.95446	11	118	249	193	1.24	4.8	10	5.4	3571	209
Amaranthaceae	Alternanthera philoxeroides	25.12	121.83	eudicot	Alternanthera	C3	TAI	14	7.5	219.9	37.75	2.95446	13	126	176	139	1.24	4.8	10	5.4	2858	218
Amaranthaceae	Alternanthera philoxeroides	24.94	121.6	eudicot	Alternanthera	C3	TAI	458	11.7	218.2	37.825	2.20437	23	102	233	170	1.24	4.8	10	5.4	3455	195
Amaranthaceae	Alternanthera philoxeroides	24.95	121.62	eudicot	Alternanthera	C3	TAI	402	11.7	218.2	37.825	2.20437	23	106	236	171	1.24	4.8	10	5.4	3420	199
Amaranthaceae	Alternanthera philoxeroides	24.98	121.56	eudicot	Alternanthera	C3	TAI	27	11.7	218.2	37.825	2.20437	23	125	275	145	1.24	4.8	10	5.4	2754	219
Amaranthaceae	Alternanthera philoxeroides	26.16	119.92	eudicot	Alternanthera	C3	CHS	7	NA	NA	NA	3.1167	30	70	209	41	1.24	4.8	10	5.4	1315	191
Amaranthaceae	Alternanthera philoxeroides	25.18	121.43	eudicot	Alternanthera	C3	TAI	9	3.1	207.6	38.625	3.3214	7	122	237	120	1.24	4.8	10	5.4	2015	218
Amaranthaceae	Alternanthera philoxeroides	24.32	109.49	eudicot	Alternanthera	C3	CHS	88	6.9	172.3	35.575	19.4579	41	71	273	36	1.24	4.8	10	5.4	1423	209
Amaranthaceae	Alternanthera philoxeroides	25.04	121.2	eudicot	Alternanthera	C3	TAI	50	1.5	203.1	39.1167	3.3214	16	118	238	79	1.24	4.8	10	5.4	1664	217
Amaranthaceae	Alternanthera philoxeroides	25.02	121.22	eudicot	Alternanthera	C3	TAI	68	1.5	203.1	39.1167	3.3214	16	118	262	79	1.24	4.8	10	5.4	1714	216
Amaranthaceae	Alternanthera philoxeroides	25.06	121.19	eudicot	Alternanthera	C3	TAI	24	1.5	203.1	39.1167	3.3214	16	119	238	81	1.24	4.8	10	5.4	1643	218
Amaranthaceae	Alternanthera philoxeroides	24.4	111.57	eudicot	Alternanthera	C3	CHS	103	13	170.9	38.5	2.49434	40	64	240	42	1.24	4.8	10	5.4	1475	205
Amaranthaceae	Alternanthera philoxeroides	25.03	121.07	eudicot	Alternanthera	C3	TAI	22	0.8	197.8	39.5	3.3214	23	116	237	62	1.24	4.8	10	5.4	1577	216
Amaranthaceae	Alternanthera philoxeroides	24.88	121.2	eudicot	Alternanthera	C3	TAI	229	5.3	205.6	38.9333	5.77701	25	111	263	65	1.24	4.8	10	5.4	2233	208
Amaranthaceae	Alternanthera philoxeroides	24.5	109.73	eudicot	Alternanthera	C3	CHS	88	8.6	172.5	35.7917	194.435	42	67	271	42	1.24	4.8	10	5.4	1556	207
Amaranthaceae	Alternanthera philoxeroides	24.96	121.6	eudicot	Alternanthera	C3	TAI	479	11.7	218.2	37.825	2.20437	23	101	206	172	1.8	5	12	5.2	3507	194
Amaranthaceae	Alternanthera philoxeroides	25.15	121.55	eudicot	Alternanthera	C3	TAI	520	5.9	214.6	38.1667	2.95446	11	93	203	174	3.07	4.8	17	4.6	3773	189
Amaranthaceae	Alternanthera philoxeroides	24.49	120.7	eudicot	Alternanthera	C3	TAI	43	7.1	192.8	40.4333	2.99483	48	117	274	17	1.02	4.8	6	1.5	1653	220
Amaranthaceae	Alternanthera philoxeroides	23.53	120.77	eudicot	Alternanthera	C3	TAI	1900	49.3	213.8	38.8583	1.9252	55	43	163	51	0.74	6.5	13	11	3797	133
Amaranthaceae	Alternanthera philoxeroides	24.92	121.13	eudicot	Alternanthera	C3	TAI	128	3	199.8	39.425	5.77701	28	113	233	57	NA	NA	NA	NA	1907	213
Amaranthaceae	Alternanthera philoxeroides	24.94	121.28	eudicot	Alternanthera	C3	TAI	137	5.3	205.6	38.9333	5.77701	25	116	270	69	NA	NA	NA	NA	2079	213
Amaranthaceae	Alternanthera philoxeroides	25.02	121.45	eudicot	Alternanthera	C3	TAI	16	3.3	208.7	38.6833	3.3214	17	124	277	82	NA	NA	NA	NA	2046	219
Amaranthaceae	Alternanthera philoxeroides	25	121.3	eudicot	Alternanthera	C3	TAI	104	5.3	205.6	38.9333	5.77701	25	117	259	86	NA	NA	NA	NA	1986	214
Amaranthaceae	Alternanthera philoxeroides	24.08	120.53	eudicot	Alternanthera	C3	TAI	18	0.2	184.3	41.9167	2.99483	55	123	276	9	NA	NA	NA	NA	1457	226
Amaranthaceae	Alternanthera philoxeroides	24.97	121.22	eudicot	Alternanthera	C3	TAI	120	5.3	205.6	38.9333	5.77701	25	115	233	69	NA	NA	NA	NA	1884	213
Amaranthaceae	Alternanthera philoxeroides	25.02	121.54	eudicot	Alternanthera	C3	TAI	18	5.9	214.6	38.1667	2.95446	11	125	277	117	NA	NA	NA	NA	2409	219
Amaranthaceae	Alternanthera philoxeroides	25.03	121.51	eudicot	Alternanthera	C3	TAI	13	5.9	214.6	38.1667	2.95446	11	125	277	94	NA	NA	NA	NA	2196	220
Amaranthaceae	Alternanthera philoxeroides	12.18	-68.94	eudicot	Alternanthera	C3	NLA	15	NA	NA	NA	19.4051	41	235	275	15	0.58	6.9	6	5.9	526	275
Amaranthaceae	Alternanthera philoxeroides	-36.81	-60.68	eudicot	Alternanthera	C3	AGE	162	56.4	86	57.25	4.95065	21	26	208	32	3.04	5.5	28	24.2	893	144
Amaranthaceae	Alternanthera philoxeroides	-25.57	-59.35	eudicot	Alternanthera	C3	AGE	89	0.8	83.7	62.6833	3.18071	29	98	268	20	1.35	5.9	25	21.6	1024	223
Amaranthaceae	Alternanthera philoxeroides	-27.33	-58.93	eudicot	Alternanthera	C3	AGE	53	0.6	76.1	60.775	1.90949	26	107	243	41	1.57	6.8	30	26.1	1311	216
Amaranthaceae	Alternanthera philoxeroides	-27.19	-58.97	eudicot	Alternanthera	C3	AGE	57	0.6	76.1	60.775	1.90949	26	104	242	40	1.57	6.8	30	26.1	1300	216
Amaranthaceae	Alternanthera philoxeroides	-28.4	-59.7	eudicot	Alternanthera	C3	AGE	55	2.2	83.4	61.825	6.93702	29	87	256	33	0.45	9	23	23.2	1142	207
Amaranthaceae	Alternanthera philoxeroides	-28.61	-59.47	eudicot	Alternanthera	C3	AGE	53	1.9	85.2	62.05	4.73742	26	89	233	35	0.45	9	23	23.2	1131	205
Amaranthaceae	Alternanthera philoxeroides	-27.25	-55.54	eudicot	Alternanthera	C3	AGE	151	0.6	104.4	53.3083	3.30643	4	98	210	102	1.56	4.9	12	6.1	1732	209
Amaranthaceae	Alternanthera philoxeroides	-31.27	-57.98	eudicot	Alternanthera	C3	AGE	39	8.7	95.4	58.7417	3.23231	10	72	219	68	1.31	6.5	22	19.4	1293	187
Amaranthaceae	Alternanthera philoxeroides	-28.89	-58.49	eudicot	Alternanthera	C3	AGE	62	2.6	88.6	62.675	6.25653	16	91	233	43	0.45	4.7	4	1.7	1138	204
Amaranthaceae	Alternanthera philoxeroides	-28.68	-58.23	eudicot	Alternanthera	C3	AGE	53	2.3	88.9	62.3417	6.25653	14	94	236	43	0.45	4.7	4	1.7	1182	207
Amaranthaceae	Alternanthera philoxeroides	-28.73	-58.68	eudicot	Alternanthera	C3	AGE	67	2.1	88	62.675	3.80167	19	93	233	40	0.45	4.7	4	1.7	1100	205
Amaranthaceae	Alternanthera philoxeroides	-28.78	-58.32	eudicot	Alternanthera	C3	AGE	51	2.3	88.9	62.3417	6.25653	14	93	235	44	1.76	6.3	32	27.5	1165	206
Amaranthaceae	Alternanthera philoxeroides	-29.04	-57.87	eudicot	Alternanthera	C3	AGE	88	3.9	91.2	61.925	1.59038	13	89	233	53	1.76	6.3	32	27.5	1271	202
Amaranthaceae	Alternanthera philoxeroides	-28.75	-57.48	eudicot	Alternanthera	C3	AGE	83	2.3	95.7	60.1583	3.43297	10	94	236	55	1.76	6.3	32	27.5	1350	207
Amaranthaceae	Alternanthera philoxeroides	-27.8	-57.46	eudicot	Alternanthera	C3	AGE	68	0.6	95.3	59.5083	3.03845	13	110	247	65	0.4	4.4	5	1.9	1438	221
Amaranthaceae	Alternanthera philoxeroides	-28.7	-58.02	eudicot	Alternanthera	C3	AGE	53	2.4	89.6	62.05	6.25653	13	94	237	45	14.74	4.1	39	13.6	1228	207
Amaranthaceae	Alternanthera philoxeroides	-24.72	-65.43	eudicot	Alternanthera	C3	AGW	1275	43	84	46.0417	9.09776	69	16	209	3	2.11	5.2	18	6.2	700	166
Amaranthaceae	Alternanthera philoxeroides	-32.73	-60.25	eudicot	Alternanthera	C3	AGE	6	16.2	83.9	60.7667	13.78	23	65	237	36	1.03	5.4	13	11.7	949	180
Amaranthaceae	Alternanthera philoxeroides	-33.65	-58.98	eudicot	Alternanthera	C3	AGE	2	17.1	93.9	57.5583	5.30945	13	55	225	48	1.03	5.4	13	11.7	971	169
Amaranthaceae	Alternanthera philoxeroides	-34.14	-58.89	eudicot	Alternanthera	C3	AGE	3	19.1	96.7	58.6	5.40194	12	47	164	49	1.03	5.4	13	11.7	974	164
Amaranthaceae	Alternanthera philoxeroides	-31.35	-58.18	eudicot	Alternanthera	C3	AGE	46	11.4	91.5	58.5	24.4067	12	68	217	65	2.35	6.7	43	43.4	1243	186
Amaranthaceae	Alternanthera philoxeroides	-32.19	-60.54	eudicot	Alternanthera	C3	AGE	68	14.9	81.8	59.975	11.337	28	63	236	33	2.23	6.2	41	34.5	995	179
Amaranthaceae	Alternanthera philoxeroides	-31.02	-60.13	eudicot	Alternanthera	C3	AGE	20	9	83.1	63.125	3.46286	26	72	248	32	1.54	5.3	21	17.8	991	192
Amaranthaceae	Alternanthera philoxeroides	-34.41	-58.92	eudicot	Alternanthera	C3	AGE	5	23	97.7	59.3583	5.40194	12	45	221	56	1.54	5.3	21	17.8	1017	163
Amaranthaceae	Alternanthera philoxeroides	-32.13	-61.07	eudicot	Alternanthera	C3	AGE	29	16.2	80.5	59.8417	2.27842	31	61	235	29	1.54	5.3	21	17.8	972	180
Amaranthaceae	Alternanthera philoxeroides	-33.78	-59.8	eudicot	Alternanthera	C3	AGE	30	22.2	88	60.475	4.42264	16	52	226	44	1.54	5.3	21	17.8	992	169
Amaranthaceae	Alternanthera philoxeroides	-33.92	-59.5	eudicot	Alternanthera	C3	AGE	33	21.8	91.5	60.1333	6.29975	15	51	224	48	1.54	5.3	21	17.8	1015	167
Amaranthaceae	Alternanthera philoxeroides	-31.27	-61.13	eudicot	Alternanthera	C3	AGE	46	12.4	83.4	62.8333	17.7613	31	63	244	29	1.54	5.3	21	17.8	937	188
Amaranthaceae	Alternanthera philoxeroides	-36.65	-56.95	eudicot	Alternanthera	C3	AGE	0	25.4	97.9	57.5833	328.396	5	45	152	53	1.26	8	36	35.5	759	150
Amaranthaceae	Alternanthera philoxeroides	-35.67	-57.92	eudicot	Alternanthera	C3	AGE	11	31.9	85.7	56.7583		11	46	213	58	1.12	8.6	24	23.2	936	156
Amaranthaceae	Alternanthera philoxeroides	-34.42	-58.54	eudicot	Alternanthera	C3	AGE	4	15.4	98	57	5.40194	13	57	220	53	NA	NA	NA	NA	1003	166
Amaranthaceae	Alternanthera philoxeroides	-34.9	-57.83	eudicot	Alternanthera	C3	AGE	3	17.8	91	52.725	38.7964	11	63	220	54	NA	NA	NA	NA	958	165
Amaranthaceae	Alternanthera philoxeroides	-34.8	-58.14	eudicot	Alternanthera	C3	AGE	11	14.3	94.6	53.575	25.6185	12	65	221	54	NA	NA	NA	NA	974	167
Amaranthaceae	Alternanthera philoxeroides	-16.18	-67.72	eudicot	Alternanthera	C3	BOL	1307	22.1	88.8	57.9417	6.98138	44	128	224	22	1.59	5.2	4	0.8	1283	214
Amaranthaceae	Alternanthera philoxeroides	-17.74	-63.2	eudicot	Alternanthera	C3	BOL	407	0	102.1	61.0167	2.46033	30	152	262	47	0.54	6.3	2	1.4	1251	241
Amaranthaceae	Alternanthera philoxeroides	-14.89	-64.89	eudicot	Alternanthera	C3	BOL	157	0	105.6	54.8333	2.09122	40	162	270	45	0.54	6.3	2	1.4	1915	258
Amaranthaceae	Alternanthera philoxeroides	-15.82	-65.27	eudicot	Alternanthera	C3	BOL	172	0	93	56.575	5.32543	37	152	270	83	0.54	6.3	2	1.4	2816	254
Amaranthaceae	Alternanthera philoxeroides	-17.08	-61.78	eudicot	Alternanthera	C3	BOL	472	0	77.9	59.3083	1.45717	40	132	250	20	0.88	5.5	3	1.1	989	234
Amaranthaceae	Alternanthera philoxeroides	-14.45	-67.52	eudicot	Alternanthera	C3	BOL	428	0	92.4	55.1667	2.6544	34	159	254	64	0.6	4.9	4	1.3	1886	244
Amaranthaceae	Alternanthera philoxeroides	-17.47	-63.67	eudicot	Alternanthera	C3	BOL	349	0	89.6	60.5	3.70511	40	149	262	39	0.9	5.5	6	1.5	1547	242
Amaranthaceae	Alternanthera philoxeroides	-18.96	-57.8	eudicot	Alternanthera	C3	BOL	99	0	92.6	54.275	3.72893	40	158	280	24	1.35	5.6	19	15.5	1049	257
Amaranthaceae	Alternanthera philoxeroides	-18.97	-57.79	eudicot	Alternanthera	C3	BOL	89	0	92.6	54.275	3.72893	40	158	280	24	1.35	5.6	19	15.5	1048	258
Amaranthaceae	Alternanthera philoxeroides	-29.42	-50.58	eudicot	Alternanthera	C3	BZS	897	14	209.8	46.9333	1.88708	1	63	135	140	2.2	5.8	46	39.1	2121	153
Amaranthaceae	Alternanthera philoxeroides	-29.45	-51.96	eudicot	Alternanthera	C3	BZS	48	0	189.6	50.1417	6.65233	16	107	235	70	2.2	5.8	46	39.1	1329	198
Amaranthaceae	Alternanthera philoxeroides	-2.57	-44.21	eudicot	Alternanthera	C3	BZE	32	0	218	53.825	3.06192	58	226	267	7	2.76	4.1	35	10.9	1723	269
Amaranthaceae	Alternanthera philoxeroides	1.7	-50.01	eudicot	Alternanthera	C3	BZN	6	0	237.2	50	2.66609	50	225	262	13	1.68	4.9	33	14.9	3174	267
Amaranthaceae	Alternanthera philoxeroides	1.13	-50.03	eudicot	Alternanthera	C3	BZN	11	0	247	50.9917	15.7892	50	228	261	12	1.68	4.9	33	14.9	2798	268
Amaranthaceae	Alternanthera philoxeroides	-1.33	-50.15	eudicot	Alternanthera	C3	BZN	24	0	274.7	50.5583		34	218	265	81	0.66	4.5	4	0.2	2694	269
Amaranthaceae	Alternanthera philoxeroides	-1.05	-46.76	eudicot	Alternanthera	C3	BZN	9	0	261.3	49.1917	25.7465	55	210	255	6	0.98	5.2	4	1.6	2342	262
Amaranthaceae	Alternanthera philoxeroides	-30.29	-51.3	eudicot	Alternanthera	C3	BZS	5	0.5	191.3	50.475	58.6539	5	103	161	97	0.7	5.3	6	2.7	1389	193
Amaranthaceae	Alternanthera philoxeroides	-30.07	-51.02	eudicot	Alternanthera	C3	BZS	64	1	194.9	50.075	58.6539	5	96	146	98	0.7	5.3	6	2.7	1462	190
Amaranthaceae	Alternanthera philoxeroides	-30.1	-51.33	eudicot	Alternanthera	C3	BZS	7	0.6	193.1	50.2667	58.6539	5	104	165	100	0.7	5.3	6	2.7	1387	195
Amaranthaceae	Alternanthera philoxeroides	-29.95	-51.09	eudicot	Alternanthera	C3	BZS	6	0.5	195.2	49.925	2.13404	4	101	160	100	0.7	5.3	6	2.7	1431	194
Amaranthaceae	Alternanthera philoxeroides	-29.76	-51.15	eudicot	Alternanthera	C3	BZS	11	0.3	196.1	49.7	2.13404	3	104	163	104	0.7	5.3	6	2.7	1444	195
Amaranthaceae	Alternanthera philoxeroides	-30.04	-52.89	eudicot	Alternanthera	C3	BZS	62	0.5	180.5	49.85	16.6267	6	103	232	99	0.7	5.3	6	2.7	1411	195
Amaranthaceae	Alternanthera philoxeroides	-30.3	-51.36	eudicot	Alternanthera	C3	BZS	12	0.9	190.8	50.4333	58.6539	3	103	161	98	0.7	5.3	6	2.7	1386	193
Amaranthaceae	Alternanthera philoxeroides	-30.02	-51.24	eudicot	Alternanthera	C3	BZS	0	0.6	193.1	50.2667	58.6539	5	103	164	101	0.7	5.3	6	2.7	1393	195
Amaranthaceae	Alternanthera philoxeroides	-29.64	-51.4	eudicot	Alternanthera	C3	BZS	12	0	193.6	49.775	2.13404	4	106	235	99	0.7	5.3	6	2.7	1412	197
Amaranthaceae	Alternanthera philoxeroides	-29.69	-50.02	eudicot	Alternanthera	C3	BZS	2	0.9	201.5	49.1333	3.16412	2	111	169	105	0.4	5.5	2	0.6	1477	189
Amaranthaceae	Alternanthera philoxeroides	-29.91	-50.21	eudicot	Alternanthera	C3	BZS	1	2.4	200.4	49.2167	3.16412	2	106	166	108	0.4	5.5	2	0.6	1497	189
Amaranthaceae	Alternanthera philoxeroides	-30.08	-50.21	eudicot	Alternanthera	C3	BZS	2	1.4	198.5	49.5333	11.6595	3	104	164	105	0.4	5.5	2	0.6	1490	188
Amaranthaceae	Alternanthera philoxeroides	-29.71	-50.16	eudicot	Alternanthera	C3	BZS	42	0.9	201.5	49.1333	3.16412	2	108	165	110	0.4	5.5	2	0.6	1512	187
Amaranthaceae	Alternanthera philoxeroides	-29.37	-49.85	eudicot	Alternanthera	C3	BZS	8	2.1	205.2	48.6	7.68281	4	113	192	92	0.4	5.5	2	0.6	1425	189
Amaranthaceae	Alternanthera philoxeroides	-29.34	-49.73	eudicot	Alternanthera	C3	BZS	NA	0.5	204.7	48.8	7.68281	5	NA	NA	NA	0.4	5.5	2	0.6	NA	NA
Amaranthaceae	Alternanthera philoxeroides	-29.88	-50.12	eudicot	Alternanthera	C3	BZS	1	1.2	200.1	49.3167	3.16412	2	108	166	110	0.4	5.5	2	0.6	1491	189
Amaranthaceae	Alternanthera philoxeroides	-29.75	-50.01	eudicot	Alternanthera	C3	BZS	NA	0.9	201.5	49.1333	3.16412	2	NA	NA	NA	0.4	5.5	2	0.6	NA	NA
Amaranthaceae	Alternanthera philoxeroides	-31.77	-52.34	eudicot	Alternanthera	C3	BZS	5	7.1	163.8	53.1917	6.18419	5	76	153	70	0.4	5.5	2	0.6	1378	180
Amaranthaceae	Alternanthera philoxeroides	-29.48	-50.17	eudicot	Alternanthera	C3	BZS	821	16.8	212.4	46.5417	2.21229	0	68	135	135	0.4	5.5	2	0.6	1934	153
Amaranthaceae	Alternanthera philoxeroides	-10.77	-53.09	eudicot	Alternanthera	C3	BZC	271	0	153.7	46.4333	8.73036	52	152	256	3	1.17	4.9	9	1.6	2237	256
Amaranthaceae	Alternanthera philoxeroides	-17.08	-56.83	eudicot	Alternanthera	C3	BZC	116	0	113.8	49.8583	5.03745	46	165	277	19	0.37	5.2	3	0.5	1232	262
Amaranthaceae	Alternanthera philoxeroides	-16.37	-56.62	eudicot	Alternanthera	C3	BZC	119	0	116.5	49.925	3.69785	46	163	275	16	2.75	4.7	9	0.3	1235	262
Amaranthaceae	Alternanthera philoxeroides	-16.17	-56.12	eudicot	Alternanthera	C3	BZC	137	0	121.5	52.2667	2.38055	47	160	273	13	2.75	4.7	9	0.3	1270	261
Amaranthaceae	Alternanthera philoxeroides	-30.27	-52.52	eudicot	Alternanthera	C3	BZS	91	0.9	182.4	50.1417	16.6267	4	103	229	97	1.91	5.6	16	9.9	1388	192
Amaranthaceae	Alternanthera philoxeroides	-27.41	-49.76	eudicot	Alternanthera	C3	BZS	534	8.1	220.9	40.7583	7.90422	11	86	219	87	1.6	4.2	24	4.8	1517	182
Amaranthaceae	Alternanthera philoxeroides	-22.9	-53.54	eudicot	Alternanthera	C3	BZS	246	0	104.3	49.9917	3.32588	22	121	244	38	0.67	7.6	5	4.9	1349	227
Amaranthaceae	Alternanthera philoxeroides	-1.92	-55.17	eudicot	Alternanthera	C3	BZN	4	0	206	47.6333	34.5028	41	217	263	37	1.09	4.3	21	8	1790	268
Amaranthaceae	Alternanthera philoxeroides	-19.78	-56.95	eudicot	Alternanthera	C3	BZC	94	0	116.9	56.1833	5.67255	40	163	278	26	1.35	5.6	19	15.6	1239	255
Amaranthaceae	Alternanthera philoxeroides	-19.48	-57.02	eudicot	Alternanthera	C3	BZC	91	0	121.1	55.425	3.29345	40	167	278	27	1.35	5.6	19	15.6	1206	257
Amaranthaceae	Alternanthera philoxeroides	-17.84	-57.41	eudicot	Alternanthera	C3	BZC	95	0	103.8	51.15	2.77198	43	166	278	23	1.35	5.6	19	15.6	1194	261
Amaranthaceae	Alternanthera philoxeroides	-19.96	-56.24	eudicot	Alternanthera	C3	BZC	120	0	117.4	56.35	3.29555	39	151	272	28	1.35	5.6	19	15.6	1351	250
Amaranthaceae	Alternanthera philoxeroides	-19.63	-57.62	eudicot	Alternanthera	C3	BZC	83	0	106.1	56.1583	2.79815	38	165	281	27	1.35	5.6	19	15.6	1105	258
Amaranthaceae	Alternanthera philoxeroides	-19.23	-57.05	eudicot	Alternanthera	C3	BZC	89	0	123.9	54.9667	3.29345	41	170	278	28	1.35	5.6	19	15.6	1189	258
Amaranthaceae	Alternanthera philoxeroides	-19.02	-57.65	eudicot	Alternanthera	C3	BZC	192	1.6	115.2	54.5667	2.32358	40	167	272	26	1.35	5.6	19	15.6	1078	252
Amaranthaceae	Alternanthera philoxeroides	-19.73	-57.07	eudicot	Alternanthera	C3	BZC	92	0	115.9	56.2083	3.47983	39	165	278	26	1.35	5.6	19	15.6	1217	256
Amaranthaceae	Alternanthera philoxeroides	-19.58	-57.05	eudicot	Alternanthera	C3	BZC	91	0	118.2	55.85	3.47983	40	166	278	27	1.35	5.6	19	15.6	1209	257
Amaranthaceae	Alternanthera philoxeroides	-19.01	-57.65	eudicot	Alternanthera	C3	BZC	153	1.6	115.2	54.5667	2.32358	40	171	273	26	1.35	5.6	19	15.6	1075	254
Amaranthaceae	Alternanthera philoxeroides	-19.58	-57.01	eudicot	Alternanthera	C3	BZC	93	0	118.2	55.85	3.47983	40	166	278	27	1.35	5.6	19	15.6	1215	256
Amaranthaceae	Alternanthera philoxeroides	-19.58	-57.02	eudicot	Alternanthera	C3	BZC	92	0	118.2	55.85	3.47983	40	166	278	27	1.35	5.6	19	15.6	1214	256
Amaranthaceae	Alternanthera philoxeroides	-19.57	-57.02	eudicot	Alternanthera	C3	BZC	91	0	118.2	55.85	3.47983	40	167	278	27	1.35	5.6	19	15.6	1212	257
Amaranthaceae	Alternanthera philoxeroides	-19.49	-57.04	eudicot	Alternanthera	C3	BZC	90	0	121.1	55.425	3.29345	40	167	278	27	1.35	5.6	19	15.6	1205	257
Amaranthaceae	Alternanthera philoxeroides	-19.38	-57.05	eudicot	Alternanthera	C3	BZC	89	0	121.1	55.425	3.29345	40	168	279	28	1.35	5.6	19	15.6	1197	258
Amaranthaceae	Alternanthera philoxeroides	1.52	-51.86	eudicot	Alternanthera	C3	BZN	167	1.6	227.9	49.1833		34	209	254	62	1.09	4.3	7	0.4	2549	258
Amaranthaceae	Alternanthera philoxeroides	-12.64	-39.07	eudicot	Alternanthera	C3	BZE	215	0	222.1	46.275		14	175	215	59	1.35	6.4	21	18.9	1155	231
Amaranthaceae	Alternanthera philoxeroides	-12.68	-39.3	eudicot	Alternanthera	C3	BZE	200	0	222.9	45.4083		11	177	227	42	1.35	6.4	21	18.9	883	231
Amaranthaceae	Alternanthera philoxeroides	-12.25	-39.07	eudicot	Alternanthera	C3	BZE	198	0	219.8	46.075		12	173	228	34	1.35	6.4	21	18.9	832	233
Amaranthaceae	Alternanthera philoxeroides	-12.27	-38.92	eudicot	Alternanthera	C3	BZE	217	0	221.8	46.5167	328.396	13	172	226	39	1.35	6.4	21	18.9	939	232
Amaranthaceae	Alternanthera philoxeroides	-12.53	-39.08	eudicot	Alternanthera	C3	BZE	129	0	222.1	46.275		14	176	222	45	1.35	6.4	21	18.9	1069	237
Amaranthaceae	Alternanthera philoxeroides	-23.35	-46.67	eudicot	Alternanthera	C3	BZL	792	5.3	197.5	42.8583	3.64786	41	93	209	34	1.9	5.3	11	2	1385	183
Amaranthaceae	Alternanthera philoxeroides	-22.38	-47.53	eudicot	Alternanthera	C3	BZL	587	0.1	153.8	49.275	1.09347	48	99	229	21	1.9	5.3	11	2	1298	204
Amaranthaceae	Alternanthera philoxeroides	-19.94	-40.62	eudicot	Alternanthera	C3	BZL	742	11.9	207.9	50.6167	6.1429	34	126	221	39	1.9	5.3	11	2	1297	206
Amaranthaceae	Alternanthera philoxeroides	-22.7	-47.57	eudicot	Alternanthera	C3	BZL	554	0.4	165.3	53.975	0.924922	46	101	233	25	1.9	5.3	11	2	1283	207
Amaranthaceae	Alternanthera philoxeroides	-19.03	-43.73	eudicot	Alternanthera	C3	BZL	999	3.4	172.4	52.2167	2.29443	58	97	214	8	0.2	5.1	3	0.8	1490	198
Amaranthaceae	Alternanthera philoxeroides	-25.89	-48.6	eudicot	Alternanthera	C3	BZS	6	0	230	36.5833	322.895	26	136	246	86	2.23	5.2	15	3.9	1965	210
Amaranthaceae	Alternanthera philoxeroides	-25.59	-49.35	eudicot	Alternanthera	C3	BZS	874	9.7	244.5	35.2167	6.60649	13	75	202	65	0.73	4.7	10	4.5	1284	170
Amaranthaceae	Alternanthera philoxeroides	-25.63	-49.34	eudicot	Alternanthera	C3	BZS	866	9.7	244.5	35.2167	6.60649	13	75	202	63	0.73	4.7	10	4.5	1266	169
Amaranthaceae	Alternanthera philoxeroides	-25.63	-49.33	eudicot	Alternanthera	C3	BZS	867	9.8	248.7	35.8083	6.60649	16	75	202	63	0.73	4.7	10	4.5	1267	169
Amaranthaceae	Alternanthera philoxeroides	-23.77	-46.73	eudicot	Alternanthera	C3	BZL	742	4	202.5	40.1417	2.59717	33	93	205	61	0.73	4.7	10	4.5	1865	179
Amaranthaceae	Alternanthera philoxeroides	-23.77	-46.77	eudicot	Alternanthera	C3	BZL	750	4	202.5	40.1417	2.59717	33	92	206	60	0.73	4.7	10	4.5	1824	178
Amaranthaceae	Alternanthera philoxeroides	-25.17	-50.94	eudicot	Alternanthera	C3	BZS	714	6.9	184.9	44.6917	2.82487	12	80	200	87	0.97	5.2	6	3.2	1529	183
Amaranthaceae	Alternanthera philoxeroides	-27.06	-49.09	eudicot	Alternanthera	C3	BZS	466	9	228.9	38.3167	328.396	14	94	218	91	1.25	4.8	9	2.4	1651	182
Amaranthaceae	Alternanthera philoxeroides	-26.93	-49.06	eudicot	Alternanthera	C3	BZS	15	1.9	223.1	38.6083	328.396	15	111	240	77	1.25	4.8	9	2.4	1546	203
Amaranthaceae	Alternanthera philoxeroides	-26.93	-49.37	eudicot	Alternanthera	C3	BZS	81	8.6	227.3	35.8583	328.396	13	118	241	90	1.25	4.8	9	2.4	1572	206
Amaranthaceae	Alternanthera philoxeroides	-26.91	-48.91	eudicot	Alternanthera	C3	BZS	12	2.4	224.7	39.2167	29.2156	16	107	240	78	1.25	4.8	9	2.4	1590	202
Amaranthaceae	Alternanthera philoxeroides	-25.46	-49.32	eudicot	Alternanthera	C3	BZS	892	8.4	249.8	37.95	3.63895	17	79	201	75	1.25	4.8	9	2.4	1365	172
Amaranthaceae	Alternanthera philoxeroides	-25.37	-49.22	eudicot	Alternanthera	C3	BZS	932	8.4	249.8	37.95	3.63895	17	78	200	78	1.25	4.8	9	2.4	1468	171
Amaranthaceae	Alternanthera philoxeroides	-25.33	-49.22	eudicot	Alternanthera	C3	BZS	991	9.1	244.4	38.2583	3.63895	18	75	197	81	1.25	4.8	9	2.4	1551	168
Amaranthaceae	Alternanthera philoxeroides	-25.47	-49.17	eudicot	Alternanthera	C3	BZS	877	8.4	249.8	37.95	3.63895	17	81	202	72	1.25	4.8	9	2.4	1326	172
Amaranthaceae	Alternanthera philoxeroides	-26.79	-49.36	eudicot	Alternanthera	C3	BZS	138	9.7	230.1	33.975	328.396	13	115	238	88	1.25	4.8	9	2.4	1561	203
Amaranthaceae	Alternanthera philoxeroides	-26.8	-49.3	eudicot	Alternanthera	C3	BZS	85	3.8	225.7	36.4333	328.396	14	118	241	89	1.25	4.8	9	2.4	1574	206
Amaranthaceae	Alternanthera philoxeroides	-24.72	-47.57	eudicot	Alternanthera	C3	BZL	5	0	227.7	38.3	37.9924	24	126	251	85	1.1	4.5	8	0.6	1784	215
Amaranthaceae	Alternanthera philoxeroides	-23.96	-46.33	eudicot	Alternanthera	C3	BZL	10	0	181.8	38.7583	12.1476	25	146	248	102	1.1	4.5	8	0.6	2501	218
Amaranthaceae	Alternanthera philoxeroides	-24.7	-47.57	eudicot	Alternanthera	C3	BZL	6	0	227.7	38.3	37.9924	24	126	251	84	1.1	4.5	8	0.6	1772	215
Amaranthaceae	Alternanthera philoxeroides	-19.89	-43.92	eudicot	Alternanthera	C3	BZL	867	0.9	165.7	55.1417	7.82819	59	104	221	11	0.6	4.8	5	1.6	1431	206
Amaranthaceae	Alternanthera philoxeroides	-19.92	-43.94	eudicot	Alternanthera	C3	BZL	842	0.9	165.7	55.1417	7.82819	59	101	222	11	0.6	4.8	5	1.6	1424	206
Amaranthaceae	Alternanthera philoxeroides	-22.87	-47.08	eudicot	Alternanthera	C3	BZL	678	3.2	176	57.0083	1.04513	44	90	219	27	0.6	4.8	5	1.6	1314	194
Amaranthaceae	Alternanthera philoxeroides	-22.91	-43.21	eudicot	Alternanthera	C3	BZL	8	1.1	175.2	48.1417	4.07325	26	167	257	55	0.92	4.6	8	3.3	1278	232
Amaranthaceae	Alternanthera philoxeroides	-22.53	-43.01	eudicot	Alternanthera	C3	BZL	314	0.7	177.2	46.6417	4.07325	37	127	242	44	0.92	4.6	8	3.3	1717	215
Amaranthaceae	Alternanthera philoxeroides	-14.79	-39.28	eudicot	Alternanthera	C3	BZE	65	0	264.7	54.2167		8	189	252	73	1.53	6.1	14	12	1419	244
Amaranthaceae	Alternanthera philoxeroides	-12.99	-39.13	eudicot	Alternanthera	C3	BZE	95	0	225.8	47.7583		19	188	235	78	0.96	5	6	1.2	1393	239
Amaranthaceae	Alternanthera philoxeroides	-12.81	-39.06	eudicot	Alternanthera	C3	BZE	183	0	223.8	46.8667		17	180	229	73	0.96	5	6	1.2	1294	233
Amaranthaceae	Alternanthera philoxeroides	-14.81	-39.13	eudicot	Alternanthera	C3	BZE	18	0	268.7	55.4		8	192	254	108	0.96	5	6	1.2	1732	247
Amaranthaceae	Alternanthera philoxeroides	-14.79	-39.11	eudicot	Alternanthera	C3	BZE	18	0	268.7	55.4		8	193	254	114	0.96	5	6	1.2	1794	247
Amaranthaceae	Alternanthera philoxeroides	-14.31	-39.13	eudicot	Alternanthera	C3	BZE	71	0	254.8	53.6583		11	194	246	114	0.96	5	6	1.2	1957	243
Amaranthaceae	Alternanthera philoxeroides	-14.77	-39.23	eudicot	Alternanthera	C3	BZE	54	0	264.7	54.2167		8	190	253	82	0.96	5	6	1.2	1513	244
Amaranthaceae	Alternanthera philoxeroides	-13.37	-39.07	eudicot	Alternanthera	C3	BZE	5	0	233.9	50.525		15	196	242	118	0.96	5	6	1.2	2109	246
Amaranthaceae	Alternanthera philoxeroides	-11.23	-40.5	eudicot	Alternanthera	C3	BZE	868	0	200	48.7		29	139	220	27	1.4	4.6	11	0.4	906	209
Amaranthaceae	Alternanthera philoxeroides	-11.31	-40.49	eudicot	Alternanthera	C3	BZE	581	0	200	48.7		24	158	244	23	1.4	4.6	11	0.4	785	229
Amaranthaceae	Alternanthera philoxeroides	-30	-54	eudicot	Alternanthera	C3	BZS	70	2.7	172.2	49.6667	3.68552	1	95	162	120	1.68	5.3	27	18.1	1587	194
Amaranthaceae	Alternanthera philoxeroides	-8.56	-39.46	eudicot	Alternanthera	C3	BZE	332	0	225.3	63.0583	328.396	65	183	258	3	0.75	6.8	7	6	506	254
Amaranthaceae	Alternanthera philoxeroides	-12.58	-39.01	eudicot	Alternanthera	C3	BZE	109	0	222.1	46.275		14	178	224	56	0.39	5.7	3	1.5	1189	238
Amaranthaceae	Alternanthera philoxeroides	-12.62	-38.95	eudicot	Alternanthera	C3	BZE	148	0	223	47.2		21	177	232	65	0.39	5.7	3	1.5	1297	236
Amaranthaceae	Alternanthera philoxeroides	-12.64	-38.48	eudicot	Alternanthera	C3	BZE	37	0	227	48.575	22.0814	27	193	242	78	0.39	5.7	3	1.5	1753	248
Amaranthaceae	Alternanthera philoxeroides	-12.37	-38.87	eudicot	Alternanthera	C3	BZE	187	0	222.3	46.5667	328.396	16	173	230	45	0.39	5.7	3	1.5	1106	235
Amaranthaceae	Alternanthera philoxeroides	-12.99	-38.44	eudicot	Alternanthera	C3	BZE	9	0	227.9	53.0917	22.0814	28	204	247	70	0.39	5.7	3	1.5	1650	252
Amaranthaceae	Alternanthera philoxeroides	-12.97	-38.5	eudicot	Alternanthera	C3	BZE	64	0	227.9	53.0917	22.0814	30	202	244	77	0.39	5.7	3	1.5	1828	250
Amaranthaceae	Alternanthera philoxeroides	-12	-37.69	eudicot	Alternanthera	C3	BZE	43	0	235	53.075	98.8059	31	188	242	61	0.43	4.7	4	0.9	1622	246
Amaranthaceae	Alternanthera philoxeroides	-11.35	-37.45	eudicot	Alternanthera	C3	BZE	8	0	238.5	57.3417	236.6	36	193	249	57	0.43	4.7	4	0.9	1616	253
Amaranthaceae	Alternanthera philoxeroides	-12.57	-38	eudicot	Alternanthera	C3	BZE	NA	NA	NA	NA		31	NA	NA	NA	0.43	4.7	4	0.9	NA	NA
Amaranthaceae	Alternanthera philoxeroides	-8.32	-35.35	eudicot	Alternanthera	C3	BZE	279	2.4	271.1	56.25	318.351	40	178	220	39	1.94	4.5	10	1.5	1672	230
Amaranthaceae	Alternanthera philoxeroides	-26.24	-51.08	eudicot	Alternanthera	C3	BZS	780	11.2	196.2	33.6667	6.39184	7	74	213	112	2.33	6.2	37	29.6	1667	177
Amaranthaceae	Alternanthera philoxeroides	-27.11	-53.4	eudicot	Alternanthera	C3	BZS	199	2.6	145.1	51.0667	12.7168	3	94	223	121	2.33	6.2	37	29.6	1801	205
Amaranthaceae	Alternanthera philoxeroides	-27.23	-52.03	eudicot	Alternanthera	C3	BZS	586	8.1	179	50.2917	6.39644	5	81	173	125	2.33	6.2	37	29.6	1886	183
Amaranthaceae	Alternanthera philoxeroides	-6.85	-35.38	eudicot	Alternanthera	C3	BZE	49	0	217.7	58.425	8.62601	43	192	254	16	0.75	5.5	6	2.5	1038	258
Amaranthaceae	Alternanthera philoxeroides	-8.49	-35.93	eudicot	Alternanthera	C3	BZE	399	0	264.7	53.7167		41	166	210	15	0.75	5.5	6	2.5	848	225
Amaranthaceae	Alternanthera philoxeroides	-8.04	-35.2	eudicot	Alternanthera	C3	BZE	138	0	271.5	58.3167	318.351	40	188	231	27	0.53	5.1	3	0.8	1205	242
Amaranthaceae	Alternanthera philoxeroides	-7.1	-35.23	eudicot	Alternanthera	C3	BZE	101	0	225.9	58.5833	12.1165	43	187	247	19	0.53	5.1	3	0.8	1060	250
Amaranthaceae	Alternanthera philoxeroides	-5.8	-35.22	eudicot	Alternanthera	C3	BZE	41	0	154.2	64.8583	149.829	48	197	254	18	0.49	5.7	2	1.2	1445	258
Amaranthaceae	Alternanthera philoxeroides	-5.02	-37.18	eudicot	Alternanthera	C3	BZE	9	0	207	62.0583	328.396	70	214	274	1	0.94	7.9	24	24	693	275
Amaranthaceae	Alternanthera philoxeroides	-27.64	-52.27	eudicot	Alternanthera	C3	BZS	781	7.4	180.9	51.45	55.7773	6	84	189	123	1.2	5.3	9	3.2	1872	177
Amaranthaceae	Alternanthera philoxeroides	-27.51	-53.22	eudicot	Alternanthera	C3	BZS	330	2.2	158.4	52.35	81.8174	3	99	218	125	1.2	5.3	9	3.2	1805	202
Amaranthaceae	Alternanthera philoxeroides	4.93	-52.33	eudicot	Alternanthera	C3	FRG	6	0	193.3	49.2583		31	223	263	53	3.27	4.3	10	3.3	3055	266
Amaranthaceae	Alternanthera philoxeroides	4.74	-58.7	eudicot	Alternanthera	C3	GUY	62	0	207.4	61.05		27	217	268	72	0.85	4.1	6	1.9	2377	269
Amaranthaceae	Alternanthera philoxeroides	8.19	-59.8	eudicot	Alternanthera	C3	GUY	4	0	213.9	54.975	323.74	12	217	263	107	1.71	4.6	8	3.2	2830	263
Amaranthaceae	Alternanthera philoxeroides	30.82	-110.55	eudicot	Alternanthera	C3	MXN	1392	88.7	62	75.675	5.14553	35	4	235	9	0.41	6	14	11.2	580	164
Amaranthaceae	Alternanthera philoxeroides	18.93	-96.77	eudicot	Alternanthera	C3	MXG	573	0	115.1	42.175	2.35212	52	133	242	39	14	7.7	44	44	1772	228
Amaranthaceae	Alternanthera philoxeroides	-12	-70.25	eudicot	Alternanthera	C3	PER	376	0	112.5	50.8833		33	162	251	77	1.98	4.6	14	5	2681	245
Amaranthaceae	Alternanthera philoxeroides	-3.33	-76.33	eudicot	Alternanthera	C3	PER	204	0	204.5	34.0417	4.43395	5	204	259	130	1.63	3.9	28	5.6	2139	259
Amaranthaceae	Alternanthera philoxeroides	-25.67	-57.45	eudicot	Alternanthera	C3	PAR	67	0	81.2	60.0083	1.61648	18	122	264	52	1.41	7.9	24	24	1410	226
Amaranthaceae	Alternanthera philoxeroides	-25.63	-57.47	eudicot	Alternanthera	C3	PAR	129	0	77.3	60.7	1.61648	20	119	260	51	1.41	7.9	24	24	1393	223
Amaranthaceae	Alternanthera philoxeroides	-25.28	-57.42	eudicot	Alternanthera	C3	PAR	127	0	68	61.9917	1.79203	21	127	266	50	0.83	5.8	19	6.5	1376	228
Amaranthaceae	Alternanthera philoxeroides	-25.33	-57.5	eudicot	Alternanthera	C3	PAR	102	0	68	61.9917	1.79203	21	127	251	47	0.83	5.8	19	6.5	1394	229
Amaranthaceae	Alternanthera philoxeroides	-25.5	-57.5	eudicot	Alternanthera	C3	PAR	124	0	77.3	60.7	1.61648	21	121	246	48	0.83	5.8	19	6.5	1366	225
Amaranthaceae	Alternanthera philoxeroides	-25.33	-57.47	eudicot	Alternanthera	C3	PAR	92	0	68	61.9917	1.79203	21	128	267	48	0.83	5.8	19	6.5	1386	229
Amaranthaceae	Alternanthera philoxeroides	-25.25	-57	eudicot	Alternanthera	C3	PAR	92	0	77	59.5917	1.66323	22	127	262	50	1.9	5.7	15	13.1	1416	226
Amaranthaceae	Alternanthera philoxeroides	-25.13	-57.27	eudicot	Alternanthera	C3	PAR	78	0	70.8	61.775	1.79203	21	129	273	49	1.9	5.7	15	13.1	1387	230
Amaranthaceae	Alternanthera philoxeroides	-25.17	-57.5	eudicot	Alternanthera	C3	PAR	67	0	68	61.9917	1.79203	21	132	272	53	0.36	6	6	4.8	1371	234
Amaranthaceae	Alternanthera philoxeroides	-21	-58.75	eudicot	Alternanthera	C3	PAR	99	0	77.9	61.3833	2.00033	33	147	285	22	0.4	7.8	21	20.4	916	254
Amaranthaceae	Alternanthera philoxeroides	-25.2	-57.63	eudicot	Alternanthera	C3	PAR	64	0	70.2	62.6917	1.30062	21	130	254	49	0.4	7.8	21	20.4	1380	233
Amaranthaceae	Alternanthera philoxeroides	-23.24	-58.39	eudicot	Alternanthera	C3	PAR	91	0	71.5	65.025	3.20581	27	130	274	23	0.4	7.8	21	20.4	1147	240
Amaranthaceae	Alternanthera philoxeroides	-25.25	-57.62	eudicot	Alternanthera	C3	PAR	59	0	70.2	62.6917	1.30062	21	129	255	47	0.4	7.8	21	20.4	1396	233
Amaranthaceae	Alternanthera philoxeroides	-22.67	-55.99	eudicot	Alternanthera	C3	PAR	302	0	97.7	56.1	4.4415	21	124	255	43	1.81	5.9	15	13.5	1401	230
Amaranthaceae	Alternanthera philoxeroides	10.65	-62.07	eudicot	Alternanthera	C3	VEN	12	NA	NA	NA	328.396	33	216	270	30	0.87	5	8	2.5	1252	268
Amaranthaceae	Alternanthera sessilis	4.22	8.99	eudicot	Alternanthera	C3	CMN	NA	0.7	200.5	36.1417		25	NA	NA	NA	1.4	7.6	15	15.6	NA	NA
Amaranthaceae	Alternanthera sessilis	11.55	-1.2	eudicot	Alternanthera	C3	BKN	299	1.9	74.3	66.4667	0.698366	70	176	259	1	1.4	7.6	15	15.6	862	277
Amaranthaceae	Alternanthera sessilis	17.9	-12.27	eudicot	Alternanthera	C3	MTN	217	2.2	9.6	72.6083		83	141	323	0	1.4	7.6	15	15.6	170	289
Amaranthaceae	Alternanthera sessilis	8.48	-13.25	eudicot	Alternanthera	C3	SIE	33	7.2	157	48.0667	3.17727	71	227	253	7	1.4	7.6	15	15.6	3564	263
Amaranthaceae	Alternanthera sessilis	9.27	21.2	eudicot	Alternanthera	C3	CAF	420	0	81.2	65.525	0.52432	68	156	255	0	0.6	6.2	6	5.6	1047	271
Amaranthaceae	Alternanthera sessilis	2.16	16.41	eudicot	Alternanthera	C3	CON	389	0	130.3	41.4667	59.6587	19	183	243	42	0.4	5.6	2	2.1	1673	247
Amaranthaceae	Alternanthera sessilis	8.5	21.18	eudicot	Alternanthera	C3	CAF	644	0	92.5	62.5	0.600623	62	156	241	0	0.4	5.6	2	2.1	1178	258
Amaranthaceae	Alternanthera sessilis	8.48	21.23	eudicot	Alternanthera	C3	CAF	637	0	92.5	62.5	0.600623	62	155	242	0	0.4	5.6	2	2.1	1178	258
Amaranthaceae	Alternanthera sessilis	36.89	8.44	eudicot	Alternanthera	C3	ALG	83	19.2	99.6	60.5417	7.3638	47	73	131	3	0.75	7.9	44	45.2	784	181
Amaranthaceae	Alternanthera sessilis	-0.75	12.96	eudicot	Alternanthera	C3	GAB	320	0	128.5	35.175		26	193	253	7	0.95	4.7	6	2.6	1671	250
Amaranthaceae	Alternanthera sessilis	-0.95	10.48	eudicot	Alternanthera	C3	GAB	254	0.7	143.2	29.3583	328.396	36	181	253	5	0.95	4.7	6	2.6	2103	250
Amaranthaceae	Alternanthera sessilis	3.61	11.57	eudicot	Alternanthera	C3	CMN	660	0	156	39.1083	246.926	18	188	236	25	1.06	5	6	2	1673	240
Amaranthaceae	Alternanthera sessilis	3.6	11.55	eudicot	Alternanthera	C3	CMN	678	0	156	39.1083	246.926	18	187	235	26	1.06	5	6	2	1682	239
Amaranthaceae	Alternanthera sessilis	3.2	13.62	eudicot	Alternanthera	C3	CMN	632	0	137.8	37.8417	18.1844	20	179	232	33	1.06	5	6	2	1639	234
Amaranthaceae	Alternanthera sessilis	3.12	13.37	eudicot	Alternanthera	C3	CMN	671	0	137.8	36.9167	8.51514	19	177	232	33	1.06	5	6	2	1639	232
Amaranthaceae	Alternanthera sessilis	4.15	14.47	eudicot	Alternanthera	C3	CMN	614	0	136.1	42.2	5.76216	15	172	237	32	1.06	5	6	2	1437	240
Amaranthaceae	Alternanthera sessilis	6.33	13.57	eudicot	Alternanthera	C3	CMN	934	0.4	142	53.1667	2.8335	51	151	219	3	1.06	5	6	2	1583	229
Amaranthaceae	Alternanthera sessilis	3.87	11.52	eudicot	Alternanthera	C3	CMN	731	0	156.9	40.7417	246.926	20	185	232	22	1.06	5	6	2	1643	237
Amaranthaceae	Alternanthera sessilis	2.88	9.9	eudicot	Alternanthera	C3	CMN	28	0	190.7	36.1083		23	215	247	69	1.06	5	6	2	2708	256
Amaranthaceae	Alternanthera sessilis	0.22	11.92	eudicot	Alternanthera	C3	GAB	466	0	133.9	31.2083		22	182	246	4	1.06	5	6	2	1594	245
Amaranthaceae	Alternanthera sessilis	3.8	10.13	eudicot	Alternanthera	C3	CMN	40	0	201.3	38.8583		36	218	255	34	0.7	4.8	3	0.9	2602	267
Amaranthaceae	Alternanthera sessilis	3.75	8.72	eudicot	Alternanthera	C3	GGI	47	3	199.7	34.4833		35	209	243	46	1.4	7.6	15	15.6	2306	252
Amaranthaceae	Alternanthera sessilis	3.41	8.55	eudicot	Alternanthera	C3	GGI	722	15.2	202.5	32.0167	328.396	34	162	199	44	1.4	7.6	15	15.6	2549	206
Amaranthaceae	Alternanthera sessilis	0.53	9.37	eudicot	Alternanthera	C3	GAB	29	3.4	177.3	36.725	328.396	33	213	258	3	1.1	5	7	2.9	3026	257
Amaranthaceae	Alternanthera sessilis	11.81	3.39	eudicot	Alternanthera	C3	BEN	165	0	61.9	66.875	0.856382	75	181	272	0	0.53	6.3	4	4	884	290
Amaranthaceae	Alternanthera sessilis	11.8	3.38	eudicot	Alternanthera	C3	BEN	173	0	61.9	66.875	0.856382	75	180	271	0	0.53	6.3	4	4	896	289
Amaranthaceae	Alternanthera sessilis	-13.94	33.8	eudicot	Alternanthera	C3	MLW	1056	3.8	84.2	63.275	4.20671	75	85	219	0	1.45	5.9	15	9.5	856	201
Amaranthaceae	Alternanthera sessilis	3.55	16.1	eudicot	Alternanthera	C3	CAF	458	0	131	43.4917	12.5263	28	182	245	28	0.99	4.9	9	3.1	1533	251
Amaranthaceae	Alternanthera sessilis	-1.95	9.88	eudicot	Alternanthera	C3	GAB	56	0.7	136.7	30.5167	25.615	42	185	260	2	0.4	5.6	2	2.1	1961	257
Amaranthaceae	Alternanthera sessilis	-29.38	27.62	eudicot	Alternanthera	C3	LES	1575	59.7	93	71.8083	9.04248	43	5	201	11	1.06	5.5	11	8.4	723	154
Amaranthaceae	Alternanthera sessilis	5.25	-6.07	eudicot	Alternanthera	C3	IVO	85	1.2	130.7	46.9333	327.371	36	215	255	24	0.61	6.2	4	3.7	1501	259
Amaranthaceae	Alternanthera sessilis	7.87	-5.05	eudicot	Alternanthera	C3	IVO	273	0	96.7	48.2917	0.867004	34	203	257	10	0.98	5.1	6	2.7	1091	269
Amaranthaceae	Alternanthera sessilis	6.17	-7.79	eudicot	Alternanthera	C3	IVO	212	2	151	45.8833	212.332	31	195	255	21	0.61	6.2	4	3.7	1830	263
Amaranthaceae	Alternanthera sessilis	5.63	14.1	eudicot	Alternanthera	C3	CMN	702	0.2	139.2	49.7917	1.93562	42	169	232	7	1	4.6	7	3.5	1529	240
Amaranthaceae	Alternanthera sessilis	9.33	-7.58	eudicot	Alternanthera	C3	IVO	434	1.6	121	58.3667	1.50646	56	147	248	4	1	4.6	7	3.5	1474	257
Amaranthaceae	Alternanthera sessilis	9.6	-4.07	eudicot	Alternanthera	C3	IVO	268	0	91.4	59.15	0.824762	53	188	256	3	1	6.6	16	13.8	1107	273
Amaranthaceae	Alternanthera sessilis	7.99	-9.12	eudicot	Alternanthera	C3	GUI	438	7.8	155.1	48.875	11.5125	41	137	238	16	1.15	4.9	10	5.1	2179	243
Amaranthaceae	Alternanthera sessilis	4.97	9.93	eudicot	Alternanthera	C3	CMN	961	5.5	201.4	41.725	13.8906	47	165	204	9	2.72	5.2	21	5	2481	218
Amaranthaceae	Alternanthera sessilis	13.27	-0.22	eudicot	Alternanthera	C3	BKN	269	0.4	46.4	67.6583		79	159	275	0	0.77	6.9	19	15.9	555	285
Amaranthaceae	Alternanthera sessilis	13.3	-0.28	eudicot	Alternanthera	C3	BKN	271	0.4	46.4	67.6583		79	159	275	0	0.77	6.9	19	15.9	553	285
Amaranthaceae	Alternanthera sessilis	6.08	11.48	eudicot	Alternanthera	C3	CMN	745	0	154	54.1583	1.34603	47	181	236	3	1.06	5	6	2	1725	244
Amaranthaceae	Alternanthera sessilis	7.87	-11.72	eudicot	Alternanthera	C3	SIE	67	0.5	168.5	43.3333	4.57529	55	202	251	9	1.06	5	6	2	2725	264
Amaranthaceae	Alternanthera sessilis	7.32	13.68	eudicot	Alternanthera	C3	CMN	1088	7.6	139.1	56.1333	2.22606	58	124	214	0	0.68	5.4	5	2.8	1524	222
Amaranthaceae	Alternanthera sessilis	5.1	-5.67	eudicot	Alternanthera	C3	IVO	74	0	128.8	47.9083	294.241	43	215	257	21	0.73	4.6	5	2	1668	261
Amaranthaceae	Alternanthera sessilis	7.03	1.92	eudicot	Alternanthera	C3	BEN	69	0	102.3	49.8833	2.02317	38	218	278	4	1.07	6.2	13	10	1046	276
Amaranthaceae	Alternanthera sessilis	6.45	2.36	eudicot	Alternanthera	C3	BEN	0	0.5	101.1	51.2417	5.68769	43	229	275	13	1.07	6.2	13	10	1179	273
Amaranthaceae	Alternanthera sessilis	11.12	14.75	eudicot	Alternanthera	C3	CMN	310	0	60.3	69.85	0.822862	80	167	267	0	4.2	5	23	8.3	691	282
Amaranthaceae	Alternanthera sessilis	11.18	14.83	eudicot	Alternanthera	C3	CMN	307	0	57.8	70.2333	0.822862	80	165	268	0	4.2	5	23	8.3	678	282
Amaranthaceae	Alternanthera sessilis	7.42	0.29	eudicot	Alternanthera	C3	GHA	81	0	138.4	54.375	1.97638	32	208	271	16	1.4	7.6	15	15.6	1392	277
Amaranthaceae	Alternanthera sessilis	10.52	-1.59	eudicot	Alternanthera	C3	GHA	208	0	106.2	64.9583	0.90205	64	191	260	1	1.4	7.6	15	15.6	1024	280
Amaranthaceae	Alternanthera sessilis	9.14	-11.98	eudicot	Alternanthera	C3	SIE	101	0	150.9	49.8167	0.92084	58	184	257	6	1.4	7.6	15	15.6	2792	270
Amaranthaceae	Alternanthera sessilis	9.32	7.02	eudicot	Alternanthera	C3	NGA	356	0	81.3	57.3417	1.86338	62	177	249	1	1.4	7.6	15	15.6	1297	266
Amaranthaceae	Alternanthera sessilis	10.37	1.68	eudicot	Alternanthera	C3	BEN	523	0.7	96.2	61.5333	1.6425	66	170	237	0	1.4	7.6	15	15.6	1149	258
Amaranthaceae	Alternanthera sessilis	10.32	1.37	eudicot	Alternanthera	C3	BEN	518	0	104.9	60.6333	0.633313	63	174	243	1	1.4	7.6	15	15.6	1215	264
Amaranthaceae	Alternanthera sessilis	6.21	1.24	eudicot	Alternanthera	C3	TOG	31	0.6	94.2	53.0417	2.00944	41	217	269	10	0.8	7.7	14	13.5	862	266
Amaranthaceae	Alternanthera sessilis	9.18	4.95	eudicot	Alternanthera	C3	NGA	76	0	81.4	55.925	0.965448	57	187	262	2	0.55	7	6	6.8	1134	280
Amaranthaceae	Alternanthera sessilis	9.27	13.47	eudicot	Alternanthera	C3	CMN	250	0	86.2	65.9583	0.915396	68	174	252	0	0.55	7	6	6.8	1019	274
Amaranthaceae	Alternanthera sessilis	10.35	0.47	eudicot	Alternanthera	C3	TOG	123	0	93	61.7833	0.640834	64	176	257	0	0.8	7.7	14	13.5	1086	279
Amaranthaceae	Alternanthera sessilis	10.85	14.95	eudicot	Alternanthera	C3	CMN	314	0	63.2	69.6	1.28469	80	172	267	0	0.9	7.3	16	16.4	724	283
Amaranthaceae	Alternanthera sessilis	11.27	14.97	eudicot	Alternanthera	C3	CMN	307	0	58.1	70.4	0.822862	80	161	267	0	0.9	7.3	16	16.4	652	281
Amaranthaceae	Alternanthera sessilis	11.45	15.37	eudicot	Alternanthera	C3	CHA	308	0	56.9	71.1417	0.95699	80	155	271	0	0.9	7.3	16	16.4	588	283
Amaranthaceae	Alternanthera sessilis	16.14	-13.58	eudicot	Alternanthera	C3	MTN	15	0	20.4	71.275	6.63655	86	162	305	0	0.9	7.3	16	16.4	287	296
Amaranthaceae	Alternanthera sessilis	8.63	-3.92	eudicot	Alternanthera	C3	IVO	205	0	94.9	53.1917	0.891941	41	197	256	6	0.9	7.3	16	16.4	1078	273
Amaranthaceae	Alternanthera sessilis	9.23	-4.07	eudicot	Alternanthera	C3	IVO	246	0	92.8	57.3167	0.733325	49	190	256	4	0.9	7.3	16	16.4	1100	272
Amaranthaceae	Alternanthera sessilis	10.33	1.12	eudicot	Alternanthera	C3	BEN	238	0	99.4	60.6833	0.633313	63	192	259	1	0.53	6.3	4	4	1086	280
Amaranthaceae	Alternanthera sessilis	9.28	2.81	eudicot	Alternanthera	C3	BEN	347	0	96.5	56.5917	3.11794	55	180	248	5	0.74	6.3	7	6.1	1127	266
Amaranthaceae	Alternanthera sessilis	9.08	2.5	eudicot	Alternanthera	C3	BEN	327	0	98.8	55.7083	3.11794	56	180	247	5	0.74	6.3	7	6.1	1132	266
Amaranthaceae	Alternanthera sessilis	9.03	2.58	eudicot	Alternanthera	C3	BEN	326	0	98.8	55.7083	3.11794	54	180	247	6	0.74	6.3	7	6.1	1129	265
Amaranthaceae	Alternanthera sessilis	7.75	2.18	eudicot	Alternanthera	C3	BEN	147	0	103	50.0583	1.43874	47	213	255	5	0.74	6.3	7	6.1	1159	274
Amaranthaceae	Alternanthera sessilis	8.38	2.05	eudicot	Alternanthera	C3	BEN	211	0	102	52.95	1.53493	51	200	253	4	0.74	6.3	7	6.1	1063	272
Amaranthaceae	Alternanthera sessilis	9.2	2.3	eudicot	Alternanthera	C3	BEN	270	0	100.6	56.7583	2.13885	60	184	251	2	0.74	6.3	7	6.1	1122	270
Amaranthaceae	Alternanthera sessilis	9.32	2.48	eudicot	Alternanthera	C3	BEN	336	0	99	56.7417	2.13885	58	180	248	4	0.74	6.3	7	6.1	1149	266
Amaranthaceae	Alternanthera sessilis	7.47	2.5	eudicot	Alternanthera	C3	BEN	174	0	102.3	48.6333	5.23757	42	209	252	5	0.74	6.3	7	6.1	1123	271
Amaranthaceae	Alternanthera sessilis	9.03	2.57	eudicot	Alternanthera	C3	BEN	318	0	98.8	55.7083	3.11794	54	181	247	6	0.74	6.3	7	6.1	1122	266
Amaranthaceae	Alternanthera sessilis	7.43	2.4	eudicot	Alternanthera	C3	BEN	56	0	101.3	49.2417	1.77991	42	217	271	4	0.74	6.3	7	6.1	1080	279
Amaranthaceae	Alternanthera sessilis	7.72	2.15	eudicot	Alternanthera	C3	BEN	110	0	102.3	50.6083	1.43874	46	215	258	4	0.74	6.3	7	6.1	1140	277
Amaranthaceae	Alternanthera sessilis	9.3	2.32	eudicot	Alternanthera	C3	BEN	274	0	100.6	56.7583	2.13885	60	183	250	2	0.74	6.3	7	6.1	1131	270
Amaranthaceae	Alternanthera sessilis	9.3	2.48	eudicot	Alternanthera	C3	BEN	349	0	99	56.7417	2.13885	58	180	247	4	0.74	6.3	7	6.1	1157	266
Amaranthaceae	Alternanthera sessilis	9.15	-1.5	eudicot	Alternanthera	C3	GHA	139	0	137.2	59.2333	0.817825	51	202	260	1	0.74	6.3	7	6.1	1063	279
Amaranthaceae	Alternanthera sessilis	7.52	-2.19	eudicot	Alternanthera	C3	GHA	261	0	148	48.625	2.09623	31	199	264	7	0.74	6.3	7	6.1	1209	259
Amaranthaceae	Alternanthera sessilis	9.04	-2.29	eudicot	Alternanthera	C3	GHA	292	0	131.5	58.4833	0.629454	49	186	247	1	0.74	6.3	7	6.1	1081	263
Amaranthaceae	Alternanthera sessilis	9.35	1.45	eudicot	Alternanthera	C3	BEN	419	0	110.4	57.4083	1.9346	59	181	241	2	0.74	6.3	7	6.1	1273	262
Amaranthaceae	Alternanthera sessilis	7	0.75	eudicot	Alternanthera	C3	TOG	188	1.2	127.6	52.3	1.36519	30	205	269	25	0.74	6.3	7	6.1	1368	265
Amaranthaceae	Alternanthera sessilis	6.58	0.75	eudicot	Alternanthera	C3	TOG	88	0	135.8	53.1917	1.36519	24	217	275	27	0.74	6.3	7	6.1	1154	272
Amaranthaceae	Alternanthera sessilis	12.6	-7.97	eudicot	Alternanthera	C3	MLI	334	0	75	67.2833	0.986738	76	161	265	0	0.74	6.3	7	6.1	938	277
Amaranthaceae	Alternanthera sessilis	7.59	-0.53	eudicot	Alternanthera	C3	GHA	73	0	159.6	53.425	0.866392	39	203	271	9	0.74	6.3	7	6.1	1262	276
Amaranthaceae	Alternanthera sessilis	6.26	-0.11	eudicot	Alternanthera	C3	GHA	173	2.1	172.5	48.5917	2.17171	23	201	264	26	0.74	6.3	7	6.1	1350	261
Amaranthaceae	Alternanthera sessilis	8.16	-2.16	eudicot	Alternanthera	C3	GHA	101	0	139.5	51.9917	0.638876	36	208	282	4	0.99	6.4	24	23.7	1159	276
Amaranthaceae	Alternanthera sessilis	10.77	-5.15	eudicot	Alternanthera	C3	BKN	462	2.9	89.8	62.7917	1.12133	65	160	251	1	0.94	6.1	14	9.8	1087	264
Amaranthaceae	Alternanthera sessilis	9.65	-3.28	eudicot	Alternanthera	C3	IVO	364	0	102.6	59.8083	1.41735	51	187	252	3	0.6	6.2	6	5.6	1122	270
Amaranthaceae	Alternanthera sessilis	11.39	-5.14	eudicot	Alternanthera	C3	BKN	357	0	82.9	64.9167	1.3492	70	149	260	1	0.94	6.1	14	9.8	1035	271
Amaranthaceae	Alternanthera sessilis	9.6	-4.3	eudicot	Alternanthera	C3	IVO	230	0	89.9	59.2167	0.824762	53	188	258	3	0.5	5.9	5	4.5	1111	275
Amaranthaceae	Alternanthera sessilis	9.06	-1.5	eudicot	Alternanthera	C3	GHA	152	0	137.2	59.2333	0.817825	51	202	260	1	1.01	6.4	10	6.9	1074	278
Amaranthaceae	Alternanthera sessilis	9.1	-1.1	eudicot	Alternanthera	C3	GHA	96	0	138	59.5083	0.817825	52	206	264	2	1.01	6.4	10	6.9	1094	283
Amaranthaceae	Alternanthera sessilis	9.23	-0.52	eudicot	Alternanthera	C3	GHA	142	0	135.5	60.275	0.977127	54	199	259	3	1.01	6.4	10	6.9	1148	279
Amaranthaceae	Alternanthera sessilis	11.05	-0.07	eudicot	Alternanthera	C3	GHA	248	0.6	84.8	64.125	1.53262	69	186	258	0	1.01	6.4	10	6.9	938	279
Amaranthaceae	Alternanthera sessilis	11.65	0.29	eudicot	Alternanthera	C3	BKN	234	0	70.9	64.7917	2.65329	71	182	264	0	1.01	6.4	10	6.9	843	283
Amaranthaceae	Alternanthera sessilis	12.5	-1.72	eudicot	Alternanthera	C3	BKN	327	2.1	59.9	67.8	1.87398	74	160	265	0	0.5	5.9	5	4.5	746	279
Amaranthaceae	Alternanthera sessilis	11.53	-1.72	eudicot	Alternanthera	C3	BKN	316	2	76	66.7333	0.964485	71	169	260	0	0.5	5.9	5	4.5	851	277
Amaranthaceae	Alternanthera sessilis	11.53	-1.74	eudicot	Alternanthera	C3	BKN	325	2	76	66.7333	0.964485	71	169	259	0	0.5	5.9	5	4.5	851	276
Amaranthaceae	Alternanthera sessilis	11.18	-4.18	eudicot	Alternanthera	C3	BKN	404	1.4	75.8	65.1667	1.71378	68	168	255	2	1.01	6.4	10	6.9	1036	271
Amaranthaceae	Alternanthera sessilis	11.18	-4.15	eudicot	Alternanthera	C3	BKN	391	0	74.3	65.45	1.71378	68	167	256	2	1.01	6.4	10	6.9	1029	271
Amaranthaceae	Alternanthera sessilis	10.98	-4.94	eudicot	Alternanthera	C3	BKN	570	5.1	88	63.2417	0.710175	66	154	246	1	0.99	4.9	9	3.1	1072	260
Amaranthaceae	Alternanthera sessilis	11.06	-4.44	eudicot	Alternanthera	C3	BKN	397	3.4	79.5	64.3917	1.71378	67	169	255	1	0.99	4.9	9	3.1	1040	271
Amaranthaceae	Alternanthera sessilis	11.44	-5.65	eudicot	Alternanthera	C3	MLI	389	0.7	91.3	63.7	2.17265	69	142	258	1	0.99	4.9	9	3.1	1106	268
Amaranthaceae	Alternanthera sessilis	7.58	0.6	eudicot	Alternanthera	C3	TOG	268	3.8	129	53.3833	2.69349	36	199	258	16	0.99	4.9	9	3.1	1518	265
Amaranthaceae	Alternanthera sessilis	6.92	2.19	eudicot	Alternanthera	C3	BEN	60	0	100.8	49.725	8.21395	36	218	278	4	0.99	4.9	9	3.1	1053	276
Amaranthaceae	Alternanthera sessilis	6.93	2.17	eudicot	Alternanthera	C3	BEN	54	0	100.8	49.725	8.21395	36	219	279	4	0.99	4.9	9	3.1	1048	277
Amaranthaceae	Alternanthera sessilis	6.58	1.97	eudicot	Alternanthera	C3	BEN	0	0	98.9	50.45	1.79868	35	223	278	5	0.99	4.9	9	3.1	950	276
Amaranthaceae	Alternanthera sessilis	6.28	1.75	eudicot	Alternanthera	C3	TOG	2	1	95	51.2583	6.58593	43	224	276	9	0.99	4.9	9	3.1	970	273
Amaranthaceae	Alternanthera sessilis	6.93	2.19	eudicot	Alternanthera	C3	BEN	55	0	100.8	49.725	8.21395	36	219	279	4	0.99	4.9	9	3.1	1052	277
Amaranthaceae	Alternanthera sessilis	6.97	2.68	eudicot	Alternanthera	C3	BEN	77	0	100.9	47.8667	6.73001	36	213	274	6	0.61	5.5	4	4.9	1146	273
Amaranthaceae	Alternanthera sessilis	6.98	2.66	eudicot	Alternanthera	C3	BEN	138	0	100.6	48.7583	6.73001	37	208	271	5	0.61	5.5	4	4.9	1156	269
Amaranthaceae	Alternanthera sessilis	7	2.64	eudicot	Alternanthera	C3	BEN	109	0	100.6	48.7583	6.73001	37	210	272	5	0.61	5.5	4	4.9	1139	271
Amaranthaceae	Alternanthera sessilis	6.99	2.63	eudicot	Alternanthera	C3	BEN	101	0	100.6	48.7583	6.73001	37	211	273	5	0.61	5.5	4	4.9	1138	272
Amaranthaceae	Alternanthera sessilis	7	2.63	eudicot	Alternanthera	C3	BEN	99	0	100.6	48.7583	6.73001	37	211	273	5	0.61	5.5	4	4.9	1133	272
Amaranthaceae	Alternanthera sessilis	7.82	6.72	eudicot	Alternanthera	C3	NGA	405	0	93.3	49.9417	3.95843	52	177	238	6	0.58	6.2	9	7.2	1244	252
Amaranthaceae	Alternanthera sessilis	5.4	-4.32	eudicot	Alternanthera	C3	IVO	9	1.3	129.7	48.4167	7.21446	35	216	273	20	30.73	4.4	77	24.8	1704	268
Amaranthaceae	Alternanthera sessilis	14.68	-0.45	eudicot	Alternanthera	C3	BKN	305	0.5	34.9	69	21.0868	83	149	294	0	0.4	6.4	3	3	358	290
Amaranthaceae	Alternanthera sessilis	5.25	-4.18	eudicot	Alternanthera	C3	IVO	12	1.3	131.5	48.625	7.21446	40	216	263	20	0.4	5.6	2	2.1	1787	267
Amaranthaceae	Alternanthera sessilis	14.37	-0.28	eudicot	Alternanthera	C3	BKN	277	0.3	36.1	68.625	50.3392	82	145	293	0	0.35	5.7	2	1.9	395	291
Amaranthaceae	Alternanthera sessilis	14.37	-0.23	eudicot	Alternanthera	C3	BKN	266	0.3	36.1	68.625	50.3392	82	146	294	0	0.35	5.7	2	1.9	393	291
Amaranthaceae	Alternanthera sessilis	11.93	3.23	eudicot	Alternanthera	C3	BEN	166	0	60	67.1417	0.856382	76	180	273	0	0.35	5.7	2	1.9	791	290
Amaranthaceae	Alternanthera sessilis	11.87	3.38	eudicot	Alternanthera	C3	BEN	161	0	60.6	66.8083	0.856382	76	182	273	0	0.35	5.7	2	1.9	850	291
Amaranthaceae	Alternanthera sessilis	13.68	-1.55	eudicot	Alternanthera	C3	BKN	328	1.8	45.9	68.95	17.51	80	159	272	0	0.35	5.7	2	1.9	535	282
Amaranthaceae	Alternanthera sessilis	16.3	-1.83	eudicot	Alternanthera	C3	MLI	284	1	28.8	70.275		86	150	303	0	0.35	5.7	2	1.9	233	293
Amaranthaceae	Alternanthera sessilis	14	1.5	eudicot	Alternanthera	C3	NGR	202	0	44.6	66.9333		85	164	291	0	0.35	5.7	2	1.9	382	295
Amaranthaceae	Alternanthera sessilis	14.15	0.05	eudicot	Alternanthera	C3	BKN	262	1.4	38.2	68.025	177.215	82	143	293	0	0.35	5.7	2	1.9	434	291
Amaranthaceae	Alternanthera sessilis	11.73	-0.35	eudicot	Alternanthera	C3	BKN	290	0.1	69.5	65.9083	1.8913	72	190	264	1	0.35	5.7	2	1.9	841	284
Amaranthaceae	Alternanthera sessilis	11.78	-0.37	eudicot	Alternanthera	C3	BKN	301	0.1	69.5	65.9083	1.8913	72	189	263	1	0.35	5.7	2	1.9	837	284
Amaranthaceae	Alternanthera sessilis	6.13	1.22	eudicot	Alternanthera	C3	TOG	10	1.2	91.4	53.7583	2.00944	46	220	271	8	0.7	5.4	4	1.7	859	268
Amaranthaceae	Alternanthera sessilis	6.48	2.62	eudicot	Alternanthera	C3	BEN	21	0	101.5	49.8417	328.396	43	228	267	16	0.7	5.4	4	1.7	1327	273
Amaranthaceae	Alternanthera sessilis	6.52	2.6	eudicot	Alternanthera	C3	BEN	28	0	101.1	49.4333	6.73001	39	227	267	15	0.7	5.4	4	1.7	1302	274
Amaranthaceae	Alternanthera sessilis	6.53	2.6	eudicot	Alternanthera	C3	BEN	29	0	101.1	49.4333	6.73001	39	227	267	14	0.7	5.4	4	1.7	1296	274
Amaranthaceae	Alternanthera sessilis	14.83	-0.56	eudicot	Alternanthera	C3	BKN	291	0.8	35.3	69.075	4.9293	83	152	296	0	0.97	6.4	12	15.1	345	292
Amaranthaceae	Alternanthera sessilis	14.83	-0.52	eudicot	Alternanthera	C3	BKN	277	0.8	35.3	69.075	4.9293	83	152	296	0	0.97	6.4	12	15.1	342	293
Amaranthaceae	Alternanthera sessilis	14.85	-0.52	eudicot	Alternanthera	C3	BKN	279	0	34	69.2667	4.9293	84	152	297	0	0.97	6.4	12	15.1	340	293
Amaranthaceae	Alternanthera sessilis	14.86	-0.63	eudicot	Alternanthera	C3	BKN	266	0	34	69.2667	4.9293	84	155	297	0	0.97	6.4	12	15.1	343	294
Amaranthaceae	Alternanthera sessilis	12.1	0.34	eudicot	Alternanthera	C3	BKN	318	1.4	61.5	65.6	3.41797	73	166	262	0	0.97	6.4	12	15.1	810	278
Amaranthaceae	Alternanthera sessilis	12.03	-4.32	eudicot	Alternanthera	C3	BKN	304	0	68.2	67.85	1.48411	73	150	265	0	0.97	6.4	12	15.1	883	275
Amaranthaceae	Alternanthera sessilis	13	-2.27	eudicot	Alternanthera	C3	BKN	326	1.7	55.8	68.6667	2.22826	76	172	264	0	0.5	6.6	5	4.4	658	279
Amaranthaceae	Alternanthera sessilis	12.98	-2.22	eudicot	Alternanthera	C3	BKN	316	1.7	55.8	68.6667	2.22826	76	171	265	0	0.5	6.6	5	4.4	662	280
Amaranthaceae	Alternanthera sessilis	15.03	-12.3	eudicot	Alternanthera	C3	MTN	42	0	40.5	71.05	6.99734	84	157	285	0	0.97	6.4	12	15.1	473	289
Amaranthaceae	Alternanthera sessilis	10.62	13.57	eudicot	Alternanthera	C3	CMN	999	14.4	75.6	66.6417	1.15971	74	126	214	0	0.97	6.4	12	15.1	977	229
Amaranthaceae	Alternanthera sessilis	10.75	13.8	eudicot	Alternanthera	C3	CMN	803	13.6	73.3	67.0917	1.15971	75	138	224	0	0.97	6.4	12	15.1	939	240
Amaranthaceae	Alternanthera sessilis	6.06	0.08	eudicot	Alternanthera	C3	GHA	36	0	153.8	50.7333	0.936004	25	212	275	19	0.75	7.9	44	45.2	1089	271
Amaranthaceae	Alternanthera sessilis	6.05	0.12	eudicot	Alternanthera	C3	GHA	35	0	153.8	50.7333	0.936004	25	213	275	18	0.75	7.9	44	45.2	1066	271
Amaranthaceae	Alternanthera sessilis	11.22	0.58	eudicot	Alternanthera	C3	BKN	180	0	75.1	63.75	0.83546	70	192	264	0	0.75	7.9	44	45.2	902	285
Amaranthaceae	Alternanthera sessilis	14.78	-1.08	eudicot	Alternanthera	C3	MLI	266	0	35.8	69.3833	2.51633	83	159	294	0	0.75	7.9	44	45.2	378	294
Amaranthaceae	Alternanthera sessilis	7.43	1.42	eudicot	Alternanthera	C3	TOG	138	0	106.6	51.325	1.70765	40	209	255	9	0.75	7.9	44	45.2	1045	270
Amaranthaceae	Alternanthera sessilis	11.08	-0.12	eudicot	Alternanthera	C3	GHA	246	0.6	84.8	64.125	1.53262	69	187	258	0	0.75	7.9	44	45.2	925	279
Amaranthaceae	Alternanthera sessilis	11.78	0.45	eudicot	Alternanthera	C3	BKN	263	0.6	67.4	64.9667	2.65329	72	177	263	0	0.75	7.9	44	45.2	842	281
Amaranthaceae	Alternanthera sessilis	9.43	13.37	eudicot	Alternanthera	C3	CMN	231	0	84.9	66.2417	0.915396	69	176	259	0	1.2	6.8	42	41	983	280
Amaranthaceae	Alternanthera sessilis	9.37	13.47	eudicot	Alternanthera	C3	CMN	181	0	84.9	66.2417	0.915396	69	179	259	0	1.2	6.8	42	41	979	281
Amaranthaceae	Alternanthera sessilis	10.1	14.45	eudicot	Alternanthera	C3	CMN	374	0	76.8	67.4083	2.17274	75	183	258	0	1.2	6.8	42	41	811	280
Amaranthaceae	Alternanthera sessilis	10.38	14.58	eudicot	Alternanthera	C3	CMN	380	0	71.6	68.2	3.05993	77	183	262	0	1.2	6.8	42	41	794	283
Amaranthaceae	Alternanthera sessilis	11.47	11.53	eudicot	Alternanthera	C3	NGA	338	0	49.6	67.3917	1.59659	81	113	247	0	1.2	6.8	42	41	724	252
Amaranthaceae	Alternanthera sessilis	6.95	2.12	eudicot	Alternanthera	C3	BEN	70	0	100.6	49.9667	8.21395	34	218	278	3	1.35	6.8	22	19.2	1049	276
Amaranthaceae	Alternanthera sessilis	6.98	2.12	eudicot	Alternanthera	C3	BEN	53	0	100.6	49.9667	8.21395	34	220	279	3	1.35	6.8	22	19.2	1045	278
Amaranthaceae	Alternanthera sessilis	6.99	2.09	eudicot	Alternanthera	C3	BEN	62	0	100.6	49.9667	8.21395	34	218	279	3	1.35	6.8	22	19.2	1048	277
Amaranthaceae	Alternanthera sessilis	6.99	2.1	eudicot	Alternanthera	C3	BEN	56	0	100.6	49.9667	8.21395	34	220	280	3	1.35	6.8	22	19.2	1047	278
Amaranthaceae	Alternanthera sessilis	6.98	2.08	eudicot	Alternanthera	C3	BEN	66	0	100.6	49.9667	8.21395	34	218	278	3	1.35	6.8	22	19.2	1047	277
Amaranthaceae	Alternanthera sessilis	6.97	2.18	eudicot	Alternanthera	C3	BEN	44	0	100.8	49.725	8.21395	36	220	279	4	1.35	6.8	22	19.2	1049	278
Amaranthaceae	Alternanthera sessilis	6.95	2.17	eudicot	Alternanthera	C3	BEN	49	0	100.8	49.725	8.21395	36	219	279	4	1.35	6.8	22	19.2	1047	277
Amaranthaceae	Alternanthera sessilis	5.83	0.21	eudicot	Alternanthera	C3	GHA	14	1.2	127.4	53.7083	2.60011	36	216	274	11	0.85	6.3	10	8.4	889	270
Amaranthaceae	Alternanthera sessilis	14.07	-0.47	eudicot	Alternanthera	C3	BKN	283	1	38.8	68.4417	50.3392	82	149	286	0	0.85	6.3	10	8.4	435	288
Amaranthaceae	Alternanthera sessilis	0.22	6.73	eudicot	Alternanthera	C3	GGI	14	0	154.4	29.4167		25	202	261	10	3.43	6.4	27	22	1715	253
Amaranthaceae	Alternanthera sessilis	-19.16	48.08	eudicot	Alternanthera	C3	MDG	815	1.8	170.2	56.8583	17.3344	51	114	231	47	0.95	4.7	6	2.6	1900	203
Amaranthaceae	Alternanthera sessilis	-19.17	48.08	eudicot	Alternanthera	C3	MDG	862	2.9	171.6	56.175	17.3344	49	111	228	45	0.95	4.7	6	2.6	1863	200
Amaranthaceae	Alternanthera sessilis	-20.28	57.57	eudicot	Alternanthera	C3	MAU	483	0	181.6	54.9583		35	142	234	61	2.72	5.2	21	5	1926	207
Amaranthaceae	Alternanthera sessilis	-20.01	48.3	eudicot	Alternanthera	C3	MDG	265	0.8	190	55.775	8.3344	39	149	254	58	1.06	5	6	2	2364	228
Amaranthaceae	Alternanthera sessilis	-18.45	48.25	eudicot	Alternanthera	C3	MDG	888	3.5	176.4	57	3.72304	57	106	228	27	1.06	5	6	2	1575	201
Amaranthaceae	Alternanthera sessilis	-21.35	47.19	eudicot	Alternanthera	C3	MDG	1070	4.4	159.9	51.4917	3.27226	57	94	213	25	1.06	5	6	2	1352	187
Amaranthaceae	Alternanthera sessilis	-18.15	48.24	eudicot	Alternanthera	C3	MDG	965	4.2	176.6	57.45	3.72304	64	103	225	13	1.06	5	6	2	1311	201
Amaranthaceae	Alternanthera sessilis	-12.8	45.12	eudicot	Alternanthera	C3	COM	65	3.6	122.6	71.5333	328.396	58	205	268	13	1.06	5	6	2	1259	256
Amaranthaceae	Alternanthera sessilis	-22.51	45.62	eudicot	Alternanthera	C3	MDG	917	6.5	104.4	64.9417	1.22808	70	103	236	2	0.98	4.7	5	2	790	213
Amaranthaceae	Alternanthera sessilis	-12.61	49.2	eudicot	Alternanthera	C3	MDG	926	6.7	152.8	64.7167	1.66215	64	140	224	15	1.42	5.4	10	6.7	1363	210
Amaranthaceae	Alternanthera sessilis	-12.57	49.22	eudicot	Alternanthera	C3	MDG	803	6.7	152.8	64.7167	1.66215	64	147	230	15	1.42	5.4	10	6.7	1352	216
Amaranthaceae	Alternanthera sessilis	-18.92	47.52	eudicot	Alternanthera	C3	MDG	1253	3.6	140.7	58.0917	3.43351	66	97	210	9	3.71	5.5	18	3.1	1340	186
Amaranthaceae	Alternanthera sessilis	-20.29	44.4	eudicot	Alternanthera	C3	MDG	18	0	56.9	78.7167	2.03902	81	138	277	0	0.6	8	14	19.8	800	255
Amaranthaceae	Alternanthera sessilis	-19.7	44.59	eudicot	Alternanthera	C3	MDG	6	0	64.1	77.3833	1.43681	77	145	282	1	0.6	8	14	19.8	974	262
Amaranthaceae	Alternanthera sessilis	-23.68	44.58	eudicot	Alternanthera	C3	MDG	178	2.2	73.3	74.2583	2.23461	66	111	280	5	0.6	8	14	19.8	628	250
Amaranthaceae	Alternanthera sessilis	-23.53	44.32	eudicot	Alternanthera	C3	MDG	79	1.8	60.9	76.8417	3.42386	66	117	282	4	0.6	8	14	19.8	551	251
Amaranthaceae	Alternanthera sessilis	-21.7	43.75	eudicot	Alternanthera	C3	MDG	27	0	39.4	79.1667	3.17637	76	132	278	1	0.9	7.3	16	16.4	625	250
Amaranthaceae	Alternanthera sessilis	-18.07	44.5	eudicot	Alternanthera	C3	MDG	254	2	80.6	74.9833	1.27176	74	156	264	2	0.74	6.3	7	6.1	1324	250
Amaranthaceae	Alternanthera sessilis	-21.88	43.9	eudicot	Alternanthera	C3	MDG	50	0	42.8	78.625	3.17637	73	129	279	1	0.4	6.4	3	3	691	251
Amaranthaceae	Alternanthera sessilis	-20.34	44.39	eudicot	Alternanthera	C3	MDG	16	0	56.3	78.4417	2.03902	81	138	277	0	0.4	6.4	3	3	790	255
Amaranthaceae	Alternanthera sessilis	7	0.18	eudicot	Alternanthera	C3	GHA	102	0	148	52.6	1.0974	29	208	268	19	NA	NA	NA	NA	1363	273
Amaranthaceae	Alternanthera sessilis	5.23	-3.88	eudicot	Alternanthera	C3	IVO	0	1.7	136.3	48.6333	15.3329	40	218	263	21	NA	NA	NA	NA	1906	267
Amaranthaceae	Alternanthera sessilis	5.25	-3.93	eudicot	Alternanthera	C3	IVO	6	1.7	136.3	48.6333	15.3329	40	217	264	20	NA	NA	NA	NA	1888	268
Amaranthaceae	Alternanthera sessilis	5.32	-4.03	eudicot	Alternanthera	C3	IVO	4	1.4	133.1	48.7917	7.21446	40	215	262	22	NA	NA	NA	NA	1779	266
Amaranthaceae	Alternanthera sessilis	-0.94	10.08	eudicot	Alternanthera	C3	GAB	12	0	141.4	30.4583	328.396	37	196	264	4	NA	NA	NA	NA	2022	261
Amaranthaceae	Alternanthera sessilis	13.5	13.55	eudicot	Alternanthera	C3	NGA	277	0	26.5	73.2917	3.44463	88	126	284	0	NA	NA	NA	NA	272	273
Amaranthaceae	Alternanthera sessilis	8.13	-0.39	eudicot	Alternanthera	C3	GHA	77	0	147.1	56.525	1.21052	47	200	262	6	NA	NA	NA	NA	1232	278
Amaranthaceae	Alternanthera sessilis	12.58	13.92	eudicot	Alternanthera	C3	NGA	284	0	36.1	71.9	2.9293	84	128	272	0	NA	NA	NA	NA	416	270
Amaranthaceae	Alternanthera sessilis	28	66	eudicot	Alternanthera	C3	PAK	1971	56.1	25.2	80.2667		35	-23	80	1	1.4	7.6	15	15.6	182	157
Amaranthaceae	Alternanthera sessilis	33.57	71.43	eudicot	Alternanthera	C3	PAK	502	31.6	74.4	66.075	4.67519	21	53	306	12	1.4	7.6	15	15.6	529	230
Amaranthaceae	Alternanthera sessilis	32.84	35.52	eudicot	Alternanthera	C3	PAL	-213	9.3	60.7	70.4333	4.8711	72	91	144	0	1.22	6.3	18	13.4	413	219
Amaranthaceae	Alternanthera sessilis	32.92	35.46	eudicot	Alternanthera	C3	PAL	131	24.1	64.7	69.2917	328.396	72	89	138	0	1.22	6.3	18	13.4	528	210
Amaranthaceae	Alternanthera sessilis	33.09	35.58	eudicot	Alternanthera	C3	PAL	70	18.4	65.5	69.025	4.63515	71	85	136	0	1.22	6.3	18	13.4	529	208
Amaranthaceae	Alternanthera sessilis	33.08	35.58	eudicot	Alternanthera	C3	PAL	79	18.4	65.5	69.025	4.63515	71	85	136	0	1.22	6.3	18	13.4	528	208
Amaranthaceae	Alternanthera sessilis	32.28	34.86	eudicot	Alternanthera	C3	PAL	24	10	52.8	73.0333	25.7902	75	92	161	0	0.5	6.4	6	5.1	557	201
Amaranthaceae	Alternanthera sessilis	32.41	34.91	eudicot	Alternanthera	C3	PAL	26	9.1	54.6	72.425	25.7902	75	91	161	0	0.77	8	17	31.1	572	201
Amaranthaceae	Alternanthera sessilis	32.41	34.9	eudicot	Alternanthera	C3	PAL	13	9.1	54.6	72.425	25.7902	75	91	161	0	0.77	8	17	31.1	565	202
Amaranthaceae	Alternanthera sessilis	32.41	34.89	eudicot	Alternanthera	C3	PAL	19	9.1	54.6	72.425	25.7902	75	92	162	0	0.77	8	17	31.1	567	201
Amaranthaceae	Alternanthera sessilis	33.07	35.59	eudicot	Alternanthera	C3	PAL	88	18.4	65.5	69.025	4.63515	71	85	136	0	0.75	7.9	44	45.2	525	208
Amaranthaceae	Alternanthera sessilis	33.07	35.61	eudicot	Alternanthera	C3	PAL	62	18.4	65.5	69.025	4.63515	71	85	136	0	0.75	7.9	44	45.2	507	209
Amaranthaceae	Alternanthera sessilis	32.86	35.66	eudicot	Alternanthera	C3	LBS	-105	9.3	60.7	70.4333	4.8711	72	87	141	0	0.75	7.9	44	45.2	402	219
Amaranthaceae	Alternanthera sessilis	33.09	35.59	eudicot	Alternanthera	C3	PAL	66	18.4	65.5	69.025	4.63515	71	85	136	0	0.75	7.9	44	45.2	525	208
Amaranthaceae	Alternanthera sessilis	33.08	35.59	eudicot	Alternanthera	C3	PAL	71	18.4	65.5	69.025	4.63515	71	85	136	0	0.75	7.9	44	45.2	523	208
Amaranthaceae	Alternanthera sessilis	32.95	35.61	eudicot	Alternanthera	C3	PAL	143	9.3	60.7	70.4333	4.8711	72	83	134	0	0.75	7.9	44	45.2	487	209
Amaranthaceae	Alternanthera sessilis	33.08	35.6	eudicot	Alternanthera	C3	PAL	64	18.4	65.5	69.025	4.63515	71	85	136	0	0.75	7.9	44	45.2	514	209
Amaranthaceae	Alternanthera sessilis	33.07	35.6	eudicot	Alternanthera	C3	PAL	64	18.4	65.5	69.025	4.63515	71	85	136	0	0.75	7.9	44	45.2	511	209
Amaranthaceae	Alternanthera sessilis	32.91	35.6	eudicot	Alternanthera	C3	PAL	-13	9.3	60.7	70.4333	4.8711	72	88	140	0	0.75	7.9	44	45.2	446	216
Amaranthaceae	Alternanthera sessilis	33.08	35.61	eudicot	Alternanthera	C3	PAL	61	18.4	65.5	69.025	4.63515	71	84	136	0	0.75	7.9	44	45.2	510	209
Amaranthaceae	Alternanthera sessilis	33.04	35.61	eudicot	Alternanthera	C3	PAL	81	18.4	65.5	69.025	4.63515	71	84	136	0	0.75	7.9	44	45.2	500	209
Amaranthaceae	Alternanthera sessilis	12.78	45.02	eudicot	Alternanthera	C3	YEM	164	NA	NA	NA		8	203	311	1	0.32	8	6	6.8	49	280
Amaranthaceae	Alternanthera sessilis	26.66	93.38	eudicot	Alternanthera	C3	ASS	77	3.8	82.6	55.2	1.40877	56	103	279	11	0.98	5.1	6	2.7	2284	242
Amaranthaceae	Alternanthera sessilis	-1.49	120.04	eudicot	Alternanthera	C3	SUL	924	36.8	189	46.85	16.2224	14	173	220	111	1.73	5	9	2.5	1904	220
Amaranthaceae	Alternanthera sessilis	-1.17	120.17	eudicot	Alternanthera	C3	SUL	732	42.3	195.6	45.5417	16.2224	14	184	230	118	1.73	5	9	2.5	1748	230
Amaranthaceae	Alternanthera sessilis	27.53	85.09	eudicot	Alternanthera	C3	NEP	914	67.3	73.8	46.3083	4.80003	70	66	254	8	1.45	5.1	12	4.1	1526	208
Amaranthaceae	Alternanthera sessilis	27.12	87.25	eudicot	Alternanthera	C3	NEP	287	29.1	69.4	50.0333	190.903	63	107	285	3	1.45	5.1	12	4.1	1133	243
Amaranthaceae	Alternanthera sessilis	29.52	80.88	eudicot	Alternanthera	C3	NEP	1038	84.5	89	56.3083	84.423	52	74	254	12	1.45	5.1	12	4.1	1626	207
Amaranthaceae	Alternanthera sessilis	34.78	72.37	eudicot	Alternanthera	C3	PAK	1026	63.7	98	60.3167	12.2927	15	19	269	23	1	6.6	16	13.8	943	188
Amaranthaceae	Alternanthera sessilis	33.38	74.3	eudicot	Alternanthera	C3	WHM	953	59.4	85.4	65.2667	6.71958	18	39	268	18	1.29	6.8	27	22.8	794	201
Amaranthaceae	Alternanthera sessilis	34.33	73.2	eudicot	Alternanthera	C3	PAK	1085	55.5	102.3	63.4333	6.84402	25	26	253	34	1	6.6	16	13.8	1449	185
Amaranthaceae	Alternanthera sessilis	7.25	80.52	eudicot	Alternanthera	C3	SRL	609	4.1	133.4	52.1833	8.08298	14	179	233	98	1.15	4.9	10	5.1	2563	239
Amaranthaceae	Alternanthera sessilis	21.85	73.75	eudicot	Alternanthera	C3	IND	154	0	37.8	67.225	6.08064	85	125	275	0	0.97	7.1	36	26.5	1089	270
Amaranthaceae	Alternanthera sessilis	22.49	78.25	eudicot	Alternanthera	C3	IND	768	1.3	53.4	64.3917	1.8665	80	94	239	6	1.4	7.6	15	15.6	1601	234
Amaranthaceae	Alternanthera sessilis	27.36	76.41	eudicot	Alternanthera	C3	IND	387	9.6	37.2	64.1667	259.498	79	71	290	3	1.4	7.6	15	15.6	703	249
Amaranthaceae	Alternanthera sessilis	30.03	78.16	eudicot	Alternanthera	C3	WHM	418	16.8	61.3	60.8833	14.7942	71	68	275	7	0.6	8	14	19.8	1551	229
Amaranthaceae	Alternanthera sessilis	-4.08	122	eudicot	Alternanthera	C3	SUL	193	3	145.9	59.1583	1.9612	18	211	259	93	1.1	5	7	2.9	2013	261
Amaranthaceae	Alternanthera sessilis	-3.39	135.49	eudicot	Alternanthera	C3	NWG	14	0	216.9	42.7917		8	221	270	243	1.1	5	7	2.9	3633	265
Amaranthaceae	Alternanthera sessilis	23.25	88.5	eudicot	Alternanthera	C3	IND	14	0.2	65.6	48.7333		63	115	293	2	0.9	7.3	16	16.4	1257	264
Amaranthaceae	Alternanthera sessilis	27.57	84.5	eudicot	Alternanthera	C3	NEP	191	13.3	51.3	50.55	36.9154	73	92	287	3	0.9	7.3	16	16.4	1811	241
Amaranthaceae	Alternanthera sessilis	8.35	80.5	eudicot	Alternanthera	C3	SRL	117	0	89.9	56.6667	8.54033	36	206	259	11	0.86	6.4	12	10	1415	271
Amaranthaceae	Alternanthera sessilis	7.61	80.7	eudicot	Alternanthera	C3	SRL	706	3.7	124.8	52.8917	4.45852	31	173	220	75	0.86	6.4	12	10	2438	234
Amaranthaceae	Alternanthera sessilis	32.73	74.92	eudicot	Alternanthera	C3	WHM	648	28.2	53.4	66.575	184.88	48	63	277	12	0.57	6.2	5	4.3	1348	223
Amaranthaceae	Alternanthera sessilis	8.02	81.48	eudicot	Alternanthera	C3	SRL	7	0	97.1	56.3	2.32071	51	231	257	17	0.57	6.2	5	4.3	1738	276
Amaranthaceae	Alternanthera sessilis	33.6	73.07	eudicot	Alternanthera	C3	PAK	494	29.4	99.8	66.1	13.4427	39	27	288	16	0.77	8	17	31.1	946	216
Amaranthaceae	Alternanthera sessilis	34.02	71.67	eudicot	Alternanthera	C3	PAK	306	24.6	72.8	64.775	4.214	12	35	179	10	0.7	8.2	14	14.3	416	227
Amaranthaceae	Alternanthera sessilis	34.17	71.77	eudicot	Alternanthera	C3	PAK	305	27.4	73.3	64.1917	4.214	12	29	308	12	0.7	8.2	14	14.3	483	224
Amaranthaceae	Alternanthera sessilis	25.5	69	eudicot	Alternanthera	C3	PAK	15	5.7	9.9	78.9583	2.47005	78	82	316	2	0.41	8.3	8	18.1	199	272
Amaranthaceae	Alternanthera sessilis	-24.41	136.64	eudicot	Alternanthera	C3	NTA	169	5.7	42	82.6583	19.254	33	56	293	3	0.7	5.4	4	1.7	189	228
Amaranthaceae	Alternanthera sessilis	-27.87	138.15	eudicot	Alternanthera	C3	SOA	6	2	45.4	82.0917		25	58	290	7	0.7	5.4	4	1.7	148	220
Amaranthaceae	Alternanthera sessilis	-23.28	138.54	eudicot	Alternanthera	C3	QLD	163	2.1	37.7	83.25	312.528	42	69	299	4	0.7	5.4	4	1.7	225	237
Amaranthaceae	Alternanthera sessilis	-23.81	137.25	eudicot	Alternanthera	C3	NTA	163	4.4	40.7	82.875	328.396	37	59	295	4	0.7	5.4	4	1.7	214	231
Amaranthaceae	Alternanthera sessilis	-23.88	137.24	eudicot	Alternanthera	C3	NTA	155	4.3	40	83.05	328.396	36	59	295	4	0.7	5.4	4	1.7	211	232
Amaranthaceae	Alternanthera sessilis	-23.83	137.17	eudicot	Alternanthera	C3	NTA	158	4.4	40.7	82.875	328.396	37	59	295	4	0.7	5.4	4	1.7	213	232
Amaranthaceae	Alternanthera sessilis	-23.7	137.97	eudicot	Alternanthera	C3	NTA	138	3.3	38.8	83.2583	315.734	38	64	298	4	0.7	5.4	4	1.7	211	235
Amaranthaceae	Alternanthera sessilis	-25.89	135.83	eudicot	Alternanthera	C3	NTA	117	6.4	47.4	81.325		25	56	300	2	0.7	5.4	4	1.7	131	224
Amaranthaceae	Alternanthera sessilis	-23.79	138.47	eudicot	Alternanthera	C3	QLD	94	2.4	37.1	83.65	26.3697	39	69	300	4	0.7	5.4	4	1.7	204	237
Amaranthaceae	Alternanthera sessilis	-25.78	135.27	eudicot	Alternanthera	C3	NTA	168	7.4	49.5	80.825	328.396	26	54	298	2	0.7	5.4	4	1.7	136	222
Amaranthaceae	Alternanthera sessilis	-25.85	134.84	eudicot	Alternanthera	C3	NTA	205	7.7	51.6	80.3	26.8487	26	53	295	4	0.7	5.4	4	1.7	146	220
Amaranthaceae	Alternanthera sessilis	-26	135.35	eudicot	Alternanthera	C3	NTA	161	6.6	48.7	80.95	328.396	25	54	298	3	0.7	5.4	4	1.7	135	222
Amaranthaceae	Alternanthera sessilis	-25.83	135.26	eudicot	Alternanthera	C3	NTA	172	7.4	49.5	80.825	328.396	26	54	297	3	0.7	5.4	4	1.7	138	222
Amaranthaceae	Alternanthera sessilis	-25.77	135.27	eudicot	Alternanthera	C3	NTA	168	7.4	49.5	80.825	328.396	26	54	298	2	0.7	5.4	4	1.7	135	222
Amaranthaceae	Alternanthera sessilis	-25.95	135.32	eudicot	Alternanthera	C3	NTA	165	7	49.3	80.8083	328.396	25	54	298	3	0.7	5.4	4	1.7	136	222
Amaranthaceae	Alternanthera sessilis	-19.27	130.63	eudicot	Alternanthera	C3	NTA	328	0.6	57.8	79.5583	3.83174	62	86	307	3	0.7	5.4	4	1.7	439	256
Amaranthaceae	Alternanthera sessilis	-17.58	131.78	eudicot	Alternanthera	C3	NTA	211	0	57.9	78.4	3.20843	68	105	299	2	0.7	5.4	4	1.7	583	265
Amaranthaceae	Alternanthera sessilis	-27.42	140.17	eudicot	Alternanthera	C3	SOA	36	1.6	39.9	84.475	33.2958	24	62	292	6	0.7	5.4	4	1.7	165	222
Amaranthaceae	Alternanthera sessilis	-19.33	132.85	eudicot	Alternanthera	C3	NTA	252	0.2	52	80.575	5.61325	64	104	302	2	0.7	5.4	4	1.7	417	260
Amaranthaceae	Alternanthera sessilis	-28.7	140.21	eudicot	Alternanthera	C3	SOA	29	1.4	45.6	83.0417		16	57	291	8	0.7	5.4	4	1.7	174	214
Amaranthaceae	Alternanthera sessilis	-25.86	135.26	eudicot	Alternanthera	C3	NTA	174	7	49.3	80.8083	328.396	25	54	297	3	0.7	5.4	4	1.7	138	221
Amaranthaceae	Alternanthera sessilis	-25.85	134.82	eudicot	Alternanthera	C3	NTA	206	8	52.4	80.075	26.8487	25	53	295	4	0.7	5.4	4	1.7	147	220
Amaranthaceae	Alternanthera sessilis	-27.75	133.25	eudicot	Alternanthera	C3	SOA	304	6.8	65.3	76.2		25	48	270	7	0.7	5.4	4	1.7	191	206
Amaranthaceae	Alternanthera sessilis	-27.07	138.4	eudicot	Alternanthera	C3	SOA	16	2.3	41.9	83.2083		30	59	293	4	0.7	5.4	4	1.7	154	223
Amaranthaceae	Alternanthera sessilis	-27.18	137.57	eudicot	Alternanthera	C3	SOA	12	2.7	44.3	82.3333	328.396	27	59	294	5	0.7	5.4	4	1.7	141	223
Amaranthaceae	Alternanthera sessilis	-26.69	139.82	eudicot	Alternanthera	C3	SOA	43	1.9	39	84.35	87.4966	28	63	294	4	0.7	5.4	4	1.7	165	225
Amaranthaceae	Alternanthera sessilis	-26.78	139.84	eudicot	Alternanthera	C3	SOA	40	1.8	38.9	84.4417	87.4966	30	63	294	4	0.7	5.4	4	1.7	163	225
Amaranthaceae	Alternanthera sessilis	-19.19	131.86	eudicot	Alternanthera	C3	NTA	254	0.4	53.3	80.3583	4.80121	63	96	301	3	0.7	5.4	4	1.7	438	260
Amaranthaceae	Alternanthera sessilis	-26.31	140.33	eudicot	Alternanthera	C3	SOA	56	1.8	37.7	84.6	328.396	34	64	295	4	0.7	5.4	4	1.7	172	227
Amaranthaceae	Alternanthera sessilis	-27.32	139.89	eudicot	Alternanthera	C3	SOA	33	1.7	39.9	84.3		25	62	292	5	0.7	5.4	4	1.7	165	222
Amaranthaceae	Alternanthera sessilis	-27.1	140.06	eudicot	Alternanthera	C3	SOA	29	1.7	39.4	84.4667	33.2958	26	63	293	5	0.7	5.4	4	1.7	162	224
Amaranthaceae	Alternanthera sessilis	-27.26	139.87	eudicot	Alternanthera	C3	SOA	31	1.7	39.9	84.3		25	62	292	5	0.7	5.4	4	1.7	164	223
Amaranthaceae	Alternanthera sessilis	-27.68	139.68	eudicot	Alternanthera	C3	SOA	28	1.5	41.4	83.8583	128.296	20	60	290	6	0.7	5.4	4	1.7	166	220
Amaranthaceae	Alternanthera sessilis	-27.52	139.67	eudicot	Alternanthera	C3	SOA	28	1.7	41.1	83.9917	128.296	22	61	292	5	0.7	5.4	4	1.7	164	221
Amaranthaceae	Alternanthera sessilis	-27.6	139.7	eudicot	Alternanthera	C3	SOA	25	1.7	41.1	83.9917	128.296	22	61	291	6	0.7	5.4	4	1.7	165	221
Amaranthaceae	Alternanthera sessilis	-27.74	139.7	eudicot	Alternanthera	C3	SOA	26	1.5	41.4	83.8583	128.296	20	60	298	6	0.7	5.4	4	1.7	166	220
Amaranthaceae	Alternanthera sessilis	-27.11	140.05	eudicot	Alternanthera	C3	SOA	29	1.7	39.4	84.4667	33.2958	26	62	293	5	0.7	5.4	4	1.7	162	224
Amaranthaceae	Alternanthera sessilis	-27.24	139.79	eudicot	Alternanthera	C3	SOA	31	1.7	40	84.175		25	61	292	5	0.7	5.4	4	1.7	163	223
Amaranthaceae	Alternanthera sessilis	-27.2	139.83	eudicot	Alternanthera	C3	SOA	29	1.7	40	84.175		25	62	293	5	0.7	5.4	4	1.7	163	223
Amaranthaceae	Alternanthera sessilis	-27.27	139.81	eudicot	Alternanthera	C3	SOA	39	1.7	40	84.175		25	61	291	5	0.7	5.4	4	1.7	165	222
Amaranthaceae	Alternanthera sessilis	-27.82	139.63	eudicot	Alternanthera	C3	SOA	22	1.6	42	83.6917	128.296	21	60	298	6	0.7	5.4	4	1.7	167	219
Amaranthaceae	Alternanthera sessilis	-27.7	139.7	eudicot	Alternanthera	C3	SOA	25	1.5	41.4	83.8583	128.296	20	60	290	6	0.7	5.4	4	1.7	166	220
Amaranthaceae	Alternanthera sessilis	-27.81	139.61	eudicot	Alternanthera	C3	SOA	24	1.6	42	83.6917	128.296	21	60	297	6	0.7	5.4	4	1.7	166	219
Amaranthaceae	Alternanthera sessilis	-27.71	139.71	eudicot	Alternanthera	C3	SOA	24	1.5	41.4	83.8583	128.296	20	60	290	6	0.7	5.4	4	1.7	166	220
Amaranthaceae	Alternanthera sessilis	-27.71	139.86	eudicot	Alternanthera	C3	SOA	29	1.5	41.4	84.0083	128.296	19	60	298	6	0.7	5.4	4	1.7	167	220
Amaranthaceae	Alternanthera sessilis	-19.93	131.57	eudicot	Alternanthera	C3	NTA	304	1	53.1	80.7	4.69592	60	87	308	4	0.7	5.4	4	1.7	403	254
Amaranthaceae	Alternanthera sessilis	-19.82	131.47	eudicot	Alternanthera	C3	NTA	296	0.9	53.6	80.55	6.77695	61	87	308	3	0.7	5.4	4	1.7	407	255
Amaranthaceae	Alternanthera sessilis	-28.43	140.85	eudicot	Alternanthera	C3	SOA	70	1.3	43.1	84.225		17	58	285	7	0.7	5.4	4	1.7	183	214
Amaranthaceae	Alternanthera sessilis	-27.3	140.2	eudicot	Alternanthera	C3	SOA	31	1.6	39.4	84.5167	33.2958	26	62	292	5	0.7	5.4	4	1.7	166	223
Amaranthaceae	Alternanthera sessilis	-24.43	135.47	eudicot	Alternanthera	C3	NTA	233	8.2	46.9	81.5333	25.8867	31	51	298	3	0.7	5.4	4	1.7	186	224
Amaranthaceae	Alternanthera sessilis	-27.33	140.2	eudicot	Alternanthera	C3	SOA	36	1.6	39.4	84.5167	33.2958	26	62	292	5	0.7	5.4	4	1.7	166	222
Amaranthaceae	Alternanthera sessilis	-27.34	140.2	eudicot	Alternanthera	C3	SOA	36	1.6	39.9	84.475	33.2958	24	62	292	5	0.7	5.4	4	1.7	166	222
Amaranthaceae	Alternanthera sessilis	-27.27	140.12	eudicot	Alternanthera	C3	SOA	46	1.7	39.7	84.4083	33.2958	26	62	292	5	0.7	5.4	4	1.7	166	222
Amaranthaceae	Alternanthera sessilis	-28.7	140.22	eudicot	Alternanthera	C3	SOA	31	1.4	45.6	83.0417		16	57	291	8	0.7	5.4	4	1.7	176	214
Amaranthaceae	Alternanthera sessilis	-28.6	140.2	eudicot	Alternanthera	C3	SOA	29	1.4	45	83.275		15	58	292	8	0.7	5.4	4	1.7	175	215
Amaranthaceae	Alternanthera sessilis	-25.55	135.42	eudicot	Alternanthera	C3	NTA	159	7.4	48.7	81.0083	328.396	25	54	299	2	0.7	5.4	4	1.7	133	223
Amaranthaceae	Alternanthera sessilis	-24.26	136.65	eudicot	Alternanthera	C3	NTA	174	5.7	42.3	82.6083	19.254	35	55	293	3	0.7	5.4	4	1.7	196	228
Amaranthaceae	Alternanthera sessilis	-25.76	135.27	eudicot	Alternanthera	C3	NTA	169	7.4	49.5	80.825	328.396	26	53	298	2	0.7	5.4	4	1.7	136	222
Amaranthaceae	Alternanthera sessilis	-23.68	137.96	eudicot	Alternanthera	C3	NTA	137	3.3	38.8	83.2583	315.734	38	64	298	4	0.7	5.4	4	1.7	213	235
Amaranthaceae	Alternanthera sessilis	-25.63	135.73	eudicot	Alternanthera	C3	NTA	129	6.7	47.1	81.45		25	55	300	2	0.7	5.4	4	1.7	134	225
Amaranthaceae	Alternanthera sessilis	-25.37	135.4	eudicot	Alternanthera	C3	NTA	157	7.6	48.1	81.1333	73.9097	26	54	299	1	0.7	5.4	4	1.7	133	224
Amaranthaceae	Alternanthera sessilis	-25.37	135.41	eudicot	Alternanthera	C3	NTA	157	7.6	48.1	81.1333	73.9097	26	54	299	1	0.7	5.4	4	1.7	134	224
Amaranthaceae	Alternanthera sessilis	-23.8	136.45	eudicot	Alternanthera	C3	NTA	228	6.1	44	82.1833	328.396	36	54	291	4	0.7	5.4	4	1.7	228	227
Amaranthaceae	Alternanthera sessilis	-26.15	135.95	eudicot	Alternanthera	C3	SOA	106	6	47	81.3917	208.32	27	56	292	3	0.7	5.4	4	1.7	133	224
Amaranthaceae	Alternanthera sessilis	-27.95	139.63	eudicot	Alternanthera	C3	SOA	24	1.5	42.4	83.55	128.296	20	59	297	7	0.7	5.4	4	1.7	167	219
Amaranthaceae	Alternanthera sessilis	-27.85	139.63	eudicot	Alternanthera	C3	SOA	27	1.5	42.4	83.55	128.296	20	59	296	6	0.7	5.4	4	1.7	167	219
Amaranthaceae	Alternanthera sessilis	-27.14	134.76	eudicot	Alternanthera	C3	SOA	184	6.1	54.7	79.1333		25	54	284	7	0.7	5.4	4	1.7	171	216
Amaranthaceae	Alternanthera sessilis	-25.73	134.49	eudicot	Alternanthera	C3	NTA	289	8.6	54.5	79.6833	174.339	25	49	283	6	0.7	5.4	4	1.7	167	217
Amaranthaceae	Alternanthera sessilis	-27.32	140.44	eudicot	Alternanthera	C3	SOA	41	1.6	39.4	84.625	33.2958	27	62	292	5	0.7	5.4	4	1.7	164	222
Amaranthaceae	Alternanthera sessilis	-19.33	132.86	eudicot	Alternanthera	C3	NTA	252	0.2	52	80.575	5.61325	64	104	302	2	0.7	5.4	4	1.7	417	260
Amaranthaceae	Alternanthera sessilis	-27.62	137.4	eudicot	Alternanthera	C3	SOA	11	2.6	45.8	81.8417		24	58	292	6	0.7	5.4	4	1.7	139	221
Amaranthaceae	Alternanthera sessilis	-26.42	139.97	eudicot	Alternanthera	C3	SOA	56	2	38.3	84.4833	12.8836	31	63	294	4	0.7	5.4	4	1.7	168	226
Amaranthaceae	Alternanthera sessilis	-23.3	137.01	eudicot	Alternanthera	C3	NTA	210	5.3	44.9	81.8667	24.7439	40	58	293	4	0.7	5.4	4	1.7	241	231
Amaranthaceae	Alternanthera sessilis	-23.3	137.02	eudicot	Alternanthera	C3	NTA	209	5.3	44.9	81.8667	24.7439	40	58	294	4	0.7	5.4	4	1.7	241	231
Amaranthaceae	Alternanthera sessilis	-29.83	140.7	eudicot	Alternanthera	C3	SOA	80	1.2	49.7	81.5667		21	50	273	9	0.7	5.4	4	1.7	181	203
Amaranthaceae	Alternanthera sessilis	-28.98	140.08	eudicot	Alternanthera	C3	SOA	23	1.3	46.5	82.5583		17	55	289	8	0.7	5.4	4	1.7	171	212
Amaranthaceae	Alternanthera sessilis	-19.55	127.67	eudicot	Alternanthera	C3	WAU	305	0	58.5	79.6833	3.1377	65	117	312	2	0.7	5.4	4	1.7	375	271
Amaranthaceae	Alternanthera sessilis	-28.12	140.18	eudicot	Alternanthera	C3	SOA	36	1.3	41.8	84.025		13	60	296	6	0.7	5.4	4	1.7	185	218
Amaranthaceae	Alternanthera sessilis	37.3	55.06	eudicot	Alternanthera	C3	IRN	26	52.9	53.4	61.6833	1.84309	43	28	89	4	0.58	8.3	27	50.8	351	178
Amaranthaceae	Alternanthera sessilis	20.23	105.72	eudicot	Alternanthera	C3	VIE	153	0	145.5	40.6917	3.98994	55	131	278	13	0.61	6.2	4	3.7	1787	234
Amaranthaceae	Alternanthera sessilis	13.38	103.83	eudicot	Alternanthera	C3	CBD	17	0	119.6	60.2	7.76373	53	181	272	1	0.83	4.9	7	1.9	1318	272
Amaranthaceae	Alternanthera sessilis	11.47	104.58	eudicot	Alternanthera	C3	CBD	35	1.6	134.7	57.6333	65.6576	40	213	273	6	0.83	4.9	7	1.9	1269	275
Amaranthaceae	Alternanthera sessilis	22.53	103.94	eudicot	Alternanthera	C3	CHC	108	0	146.7	38.5167	19.6949	52	134	280	18	1	4.6	7	3.5	1722	239
Amaranthaceae	Alternanthera sessilis	33.49	133.93	eudicot	Alternanthera	C3	JAP	0	NA	NA	NA		30	29	260	65	1.07	4.6	11	5.7	2202	169
Amaranthaceae	Alternanthera sessilis	33.92	134.55	eudicot	Alternanthera	C3	JAP	55	46	182.7	46.1		32	22	256	51	1.07	4.6	11	5.7	1902	161
Amaranthaceae	Alternanthera sessilis	34.87	133.91	eudicot	Alternanthera	C3	JAP	166	85.9	203.6	42.0583	328.396	31	-16	212	48	1.07	4.6	11	5.7	1412	140
Amaranthaceae	Alternanthera sessilis	34.9	138.3	eudicot	Alternanthera	C3	JAP	12	59.6	176.9	46.825		28	12	248	71	1.07	4.6	11	5.7	2191	162
Amaranthaceae	Alternanthera sessilis	30.66	130.95	eudicot	Alternanthera	C3	JAP	96	13.3	230	39.9417		26	74	236	104	1.07	4.6	11	5.7	2625	190
Amaranthaceae	Alternanthera sessilis	34.95	136.46	eudicot	Alternanthera	C3	JAP	135	82.7	201.9	41.4		30	-5	242	60	1.07	4.6	11	5.7	1713	144
Amaranthaceae	Alternanthera sessilis	33.54	133.48	eudicot	Alternanthera	C3	JAP	11	61.7	182.7	46.1833		33	14	229	56	1.07	4.6	11	5.7	2418	169
Amaranthaceae	Alternanthera sessilis	33.55	133.52	eudicot	Alternanthera	C3	JAP	8	53.7	179.4	47.175		34	14	257	56	1.07	4.6	11	5.7	2482	169
Amaranthaceae	Alternanthera sessilis	34.27	135.22	eudicot	Alternanthera	C3	JAP	111	49.9	187.2	44.425		25	15	220	62	1.07	4.6	11	5.7	1594	155
Amaranthaceae	Alternanthera sessilis	35.02	138.36	eudicot	Alternanthera	C3	JAP	57	73.7	175.3	45.9		28	3	246	68	1.07	4.6	11	5.7	2173	159
Amaranthaceae	Alternanthera sessilis	34.2	135.28	eudicot	Alternanthera	C3	JAP	105	49.9	187.2	44.425		25	16	220	65	1.07	4.6	11	5.7	1681	156
Amaranthaceae	Alternanthera sessilis	33.53	133.35	eudicot	Alternanthera	C3	JAP	35	61.7	182.7	46.1833		33	16	227	57	1.07	4.6	11	5.7	2248	167
Amaranthaceae	Alternanthera sessilis	33.6	133.57	eudicot	Alternanthera	C3	JAP	125	53.7	179.4	47.175		34	9	250	55	1.07	4.6	11	5.7	2384	161
Amaranthaceae	Alternanthera sessilis	34.77	137.61	eudicot	Alternanthera	C3	JAP	0	50	172.9	47.7833		27	17	221	64	1.07	4.6	11	5.7	1962	161
Amaranthaceae	Alternanthera sessilis	33.92	134.66	eudicot	Alternanthera	C3	JAP	6	46	182.7	46.1		32	26	259	52	1.07	4.6	11	5.7	1862	164
Amaranthaceae	Alternanthera sessilis	27.35	128.55	eudicot	Alternanthera	C3	JAP	124	2.8	228.9	39.4917		17	124	226	113	1.07	4.6	11	5.7	2171	216
Amaranthaceae	Alternanthera sessilis	17.81	105.34	eudicot	Alternanthera	C3	LAO	668	19	146	50.95	4.80059	62	113	244	12	1	4.6	7	3.5	2333	222
Amaranthaceae	Alternanthera sessilis	4.79	102.74	eudicot	Alternanthera	C3	MLY	180	12.3	188.6	49.425	13.7272	24	207	251	146	1	4.6	7	3.5	3083	255
Amaranthaceae	Alternanthera sessilis	18.75	98.42	eudicot	Alternanthera	C3	THA	797	19.5	141.1	59.8167	3.53755	46	119	248	7	1	4.6	7	3.5	935	244
Amaranthaceae	Alternanthera sessilis	12.05	99.62	eudicot	Alternanthera	C3	THA	185	13.7	148.8	56.4667	3.68915	37	190	265	22	1	4.6	7	3.5	1350	262
Amaranthaceae	Alternanthera sessilis	12.77	99.47	eudicot	Alternanthera	C3	THA	287	18.6	151.1	56.8833	328.396	44	185	257	6	1	4.6	7	3.5	1169	257
Amaranthaceae	Alternanthera sessilis	7	100.17	eudicot	Alternanthera	C3	THA	303	6.4	166.3	55.5583	2.51471	26	205	254	32	1	4.6	7	3.5	1995	258
Amaranthaceae	Alternanthera sessilis	10.61	103.53	eudicot	Alternanthera	C3	CBD	13	2	162.1	54.4417	3.47537	57	224	271	26	1	4.6	7	3.5	3486	276
Amaranthaceae	Alternanthera sessilis	34.85	133.37	eudicot	Alternanthera	C3	JAP	244	92.2	208.3	41.175		29	-20	208	58	1	6.6	16	13.8	1480	134
Amaranthaceae	Alternanthera sessilis	34.49	135.95	eudicot	Alternanthera	C3	JAP	335	81.3	202.1	41.5583		31	-14	236	63	1	6.6	16	13.8	2019	138
Amaranthaceae	Alternanthera sessilis	35.07	134.65	eudicot	Alternanthera	C3	JAP	789	94.9	217.2	38.9667		22	-48	177	82	1	6.6	16	13.8	1853	104
Amaranthaceae	Alternanthera sessilis	34.55	135.98	eudicot	Alternanthera	C3	JAP	347	82.5	203.2	40.8083		30	-17	234	61	1	6.6	16	13.8	1944	136
Amaranthaceae	Alternanthera sessilis	34.9	133.88	eudicot	Alternanthera	C3	JAP	212	85.9	203.6	42.0583	328.396	31	-20	209	50	1	6.6	16	13.8	1450	137
Amaranthaceae	Alternanthera sessilis	36.23	139.6	eudicot	Alternanthera	C3	JAP	16	83.8	173.7	44.525	3.14528	36	-24	248	32	1.07	6.2	13	10	1299	145
Amaranthaceae	Alternanthera sessilis	35.62	139.58	eudicot	Alternanthera	C3	JAP	22	60	178.7	42.8833		26	-1	223	48	1.07	6.2	13	10	1472	153
Amaranthaceae	Alternanthera sessilis	7.75	99.5	eudicot	Alternanthera	C3	THA	23	1.3	170.8	56.0833	5.8356	32	214	268	35	1.25	5.8	26	19.7	2195	273
Amaranthaceae	Alternanthera sessilis	10.58	104.25	eudicot	Alternanthera	C3	CBD	3	0.8	151.4	54.2333	4.36184	44	219	272	19	1.25	5.8	26	19.7	2151	271
Amaranthaceae	Alternanthera sessilis	34.29	135.68	eudicot	Alternanthera	C3	JAP	499	84.9	203.6	41.8167		31	-14	227	68	1.4	7.6	15	15.6	2146	132
Amaranthaceae	Alternanthera sessilis	24.4	123.76	eudicot	Alternanthera	C3	NNS	20	3.4	248.4	35.5583		11	154	269	153	1.4	7.6	15	15.6	2320	236
Amaranthaceae	Alternanthera sessilis	24.39	123.76	eudicot	Alternanthera	C3	NNS	145	3.4	248.4	35.5583		11	148	262	155	1.4	7.6	15	15.6	2371	229
Amaranthaceae	Alternanthera sessilis	24.28	123.88	eudicot	Alternanthera	C3	NNS	10	2.4	256.7	37.0917		12	157	270	142	1.4	7.6	15	15.6	2248	238
Amaranthaceae	Alternanthera sessilis	14.75	98.92	eudicot	Alternanthera	C3	THA	677	17	153.3	59.975	2.43681	58	142	237	4	1.4	7.6	15	15.6	1820	238
Amaranthaceae	Alternanthera sessilis	21.05	105.8	eudicot	Alternanthera	C3	VIE	14	0	151.2	37.1917		56	134	284	16	0.9	7.3	16	16.4	1659	238
Amaranthaceae	Alternanthera sessilis	34.13	134.54	eudicot	Alternanthera	C3	JAP	3	45.8	181.6	45.825		31	18	260	44	0.9	7.3	16	16.4	1512	161
Amaranthaceae	Alternanthera sessilis	35.06	135.95	eudicot	Alternanthera	C3	JAP	87	74.4	218.7	38.9333		25	-2	249	74	0.9	7.3	16	16.4	1691	147
Amaranthaceae	Alternanthera sessilis	34.72	134.1	eudicot	Alternanthera	C3	JAP	9	71.8	194.3	43.725		30	-1	223	44	0.9	7.3	16	16.4	1280	153
Amaranthaceae	Alternanthera sessilis	33.41	130.58	eudicot	Alternanthera	C3	JAP	17	56.2	200.1	40.5417	2.87897	37	8	256	63	0.9	7.3	16	16.4	1799	157
Amaranthaceae	Alternanthera sessilis	34.1	134.58	eudicot	Alternanthera	C3	JAP	1	45.8	181.6	45.825		31	19	261	45	0.9	7.3	16	16.4	1572	162
Amaranthaceae	Alternanthera sessilis	34.13	134.55	eudicot	Alternanthera	C3	JAP	3	45.8	181.6	45.825		31	19	260	44	0.9	7.3	16	16.4	1512	161
Amaranthaceae	Alternanthera sessilis	34.14	134.56	eudicot	Alternanthera	C3	JAP	1	45.8	181.6	45.825		31	19	260	44	0.9	7.3	16	16.4	1498	161
Amaranthaceae	Alternanthera sessilis	33.25	130.25	eudicot	Alternanthera	C3	JAP	1	47.9	197.1	41.375	9.27036	37	17	261	62	0.9	7.3	16	16.4	1837	164
Amaranthaceae	Alternanthera sessilis	18.12	100.15	eudicot	Alternanthera	C3	THA	160	2.1	114.9	61.9083	3.97774	54	138	275	5	0.99	6.4	24	23.7	1155	266
Amaranthaceae	Alternanthera sessilis	35.11	138.85	eudicot	Alternanthera	C3	JAP	13	54.4	172.1	43.1583	2.01836	27	5	245	63	7	6	29	8.8	1931	158
Amaranthaceae	Alternanthera sessilis	-5.63	141.03	eudicot	Alternanthera	C3	NWG	91	1	224.9	37.0333	328.396	11	219	261	322	1.23	4.9	9	3.7	6070	265
Amaranthaceae	Alternanthera sessilis	-0.47	113.73	eudicot	Alternanthera	C3	BOR	755	18.6	217.8	45.9167		14	182	222	169	1	4.6	7	3.5	3313	225
Amaranthaceae	Alternanthera sessilis	0.57	123.9	eudicot	Alternanthera	C3	SUL	234	11.9	180.4	49.175	23.1797	10	208	257	86	1	4.6	7	3.5	1780	256
Amaranthaceae	Alternanthera sessilis	6.07	101.95	eudicot	Alternanthera	C3	THA	11	1.7	181.1	55.3083	3.49547	31	222	264	81	1	4.6	7	3.5	2737	271
Amaranthaceae	Alternanthera sessilis	6.85	100.02	eudicot	Alternanthera	C3	THA	24	4.2	166.6	55.875	2.51471	27	215	268	30	1	4.6	7	3.5	2152	272
Amaranthaceae	Alternanthera sessilis	-5.27	141.22	eudicot	Alternanthera	C3	NWG	544	22.2	248.1	34.65	283.78	5	198	237	374	1.45	5.1	12	4.1	6235	244
Amaranthaceae	Alternanthera sessilis	-3.04	128.28	eudicot	Alternanthera	C3	MOL	197	6.9	206.8	45.2167	37.8021	8	221	264	125	1.45	5.1	12	4.1	2179	257
Amaranthaceae	Alternanthera sessilis	-4.2	142.8	eudicot	Alternanthera	C3	NWG	298	0	218.2	40.8083	24.1709	15	204	257	118	1.72	5	17	4.7	2502	258
Amaranthaceae	Alternanthera sessilis	-4.42	152.08	eudicot	Alternanthera	C3	BIS	158	4.7	250.5	46.1167	6.11945	11	222	263	165	1.72	5	17	4.7	2482	262
Amaranthaceae	Alternanthera sessilis	-6.58	145.66	eudicot	Alternanthera	C3	NWG	1469	45.1	252.6	38.2167	3.19159	23	134	202	76	2.72	5.2	21	5	2048	196
Amaranthaceae	Alternanthera sessilis	-6.58	145.67	eudicot	Alternanthera	C3	NWG	1429	43.4	248.7	38.7083	3.19159	23	137	204	78	2.72	5.2	21	5	2060	199
Amaranthaceae	Alternanthera sessilis	-6.59	145.68	eudicot	Alternanthera	C3	NWG	1344	43.4	248.7	38.7083	3.19159	23	141	208	82	2.72	5.2	21	5	2093	203
Amaranthaceae	Alternanthera sessilis	-6.5	145.75	eudicot	Alternanthera	C3	NWG	1949	43.4	248.7	38.7083	3.19159	23	109	178	85	2.72	5.2	21	5	2141	172
Amaranthaceae	Alternanthera sessilis	-4	138.5	eudicot	Alternanthera	C3	NWG	2894	60.8	280.4	30.425	300.062	4	69	136	233	2.72	5.2	21	5	3133	130
Amaranthaceae	Alternanthera sessilis	-6.57	145.55	eudicot	Alternanthera	C3	NWG	2166	45.1	252.6	38.2167	3.19159	23	98	168	95	2.72	5.2	21	5	2303	161
Amaranthaceae	Alternanthera sessilis	-5.86	142.83	eudicot	Alternanthera	C3	NWG	1773	46.1	282.8	33.8	194.709	5	119	182	205	1.96	7	16	21.4	3032	178
Amaranthaceae	Alternanthera sessilis	-5.87	142.83	eudicot	Alternanthera	C3	NWG	1845	46.1	282.8	33.8	194.709	5	115	178	213	1.96	7	16	21.4	3103	174
Amaranthaceae	Alternanthera sessilis	0.68	127.98	eudicot	Alternanthera	C3	MOL	420	11.2	201.1	45.8	53.8192	18	206	242	103	1.06	5	6	2	2238	245
Amaranthaceae	Alternanthera sessilis	0.67	127.97	eudicot	Alternanthera	C3	MOL	308	11.2	201.1	45.8	53.8192	18	212	249	104	1.06	5	6	2	2237	251
Amaranthaceae	Alternanthera sessilis	-8.45	127.01	eudicot	Alternanthera	C3	LSI	386	10.2	119	63.3917	6.64922	42	187	251	6	2.3	7.5	35	5.8	1696	250
Amaranthaceae	Alternanthera sessilis	-8.47	127.12	eudicot	Alternanthera	C3	LSI	335	10.2	119	63.3917	6.64922	42	190	254	7	2.3	7.5	35	5.8	1669	252
Amaranthaceae	Alternanthera sessilis	-8.46	127.16	eudicot	Alternanthera	C3	LSI	344	10.2	119	63.3917	6.64922	42	189	253	7	2.3	7.5	35	5.8	1658	251
Amaranthaceae	Alternanthera sessilis	-6.42	145.33	eudicot	Alternanthera	C3	NWG	3120	52.4	265	36.4083	3.86786	21	46	119	104	1.4	7.5	12	3.5	2512	111
Amaranthaceae	Alternanthera sessilis	-6.41	145.33	eudicot	Alternanthera	C3	NWG	3178	52.4	265	36.4083	3.86786	21	43	116	105	1.4	7.5	12	3.5	2535	108
Amaranthaceae	Alternanthera sessilis	-1.66	124.5	eudicot	Alternanthera	C3	MOL	11	NA	NA	NA		21	222	267	94	1.1	5	7	2.9	2410	268
Amaranthaceae	Alternanthera sessilis	-6.26	107.57	eudicot	Alternanthera	C3	JAW	7	0	155.2	62.925	7.52959	45	218	266	26	1.1	5	7	2.9	1387	272
Amaranthaceae	Alternanthera sessilis	-8.5	114.33	eudicot	Alternanthera	C3	JAW	11	0.7	99.2	76.2583	19.7712	33	187	275	46	0.9	7.3	16	16.4	1616	265
Amaranthaceae	Alternanthera sessilis	-9.17	147.33	eudicot	Alternanthera	C3	NWG	219	5.3	146	50.325	12.1848	37	202	266	57	1.26	6.4	27	23.7	2092	259
Amaranthaceae	Alternanthera sessilis	-6.09	141.31	eudicot	Alternanthera	C3	NWG	42	0	217.5	38.525	328.396	9	218	270	316	1.26	6.4	27	23.7	4605	267
Amaranthaceae	Alternanthera sessilis	-9.14	142.94	eudicot	Alternanthera	C3	NWG	11	0	168	51.3083	3.01146	40	222	272	32	1.26	6.4	27	23.7	1671	267
Amaranthaceae	Alternanthera sessilis	-6.1	141.3	eudicot	Alternanthera	C3	NWG	32	0	217.5	38.525	328.396	9	219	271	308	1.26	6.4	27	23.7	4547	267
Amaranthaceae	Alternanthera sessilis	-4.31	142.82	eudicot	Alternanthera	C3	NWG	22	0	218.2	40.8083	24.1709	15	219	271	147	1.26	6.4	27	23.7	2798	273
Amaranthaceae	Alternanthera sessilis	-9.02	143.26	eudicot	Alternanthera	C3	NWG	8	0	169.9	51.45	7.82776	41	222	271	49	1.26	6.4	27	23.7	2048	267
Amaranthaceae	Alternanthera sessilis	-3.67	140.25	eudicot	Alternanthera	C3	NWG	158	0	201	40.325		17	223	264	119	1.26	6.4	27	23.7	2386	263
Amaranthaceae	Alternanthera sessilis	-8.21	140.21	eudicot	Alternanthera	C3	NWG	7	0	145.2	46.4833	6.85618	49	207	269	22	38.37	5.9	88	72.9	1558	263
Amaranthaceae	Alternanthera sessilis	-8.23	115.1	eudicot	Alternanthera	C3	LSI	1188	23.1	137.3	63.7	11.1758	49	131	193	24	7	6	29	8.8	2390	190
Amaranthaceae	Alternanthera sessilis	31.02	-85.31	eudicot	Alternanthera	C3	ALA	39	36.3	112.1	64.1417	27.994	6	34	268	69	0.98	5.1	6	2.7	1388	192
Amaranthaceae	Alternanthera sessilis	30.48	-85.02	eudicot	Alternanthera	C3	FLA	24	25.8	114.3	65.7083	1.59851	12	41	268	80	0.98	5.1	6	2.7	1477	195
Amaranthaceae	Alternanthera sessilis	31	-85.3	eudicot	Alternanthera	C3	ALA	45	34	112.3	64.4833	10.476	6	34	267	70	0.98	5.1	6	2.7	1395	191
Amaranthaceae	Alternanthera sessilis	30.42	-87.22	eudicot	Alternanthera	C3	FLA	24	14.9	109	60.775	7.90808	10	57	269	86	0.61	6.2	4	3.7	1526	198
Amaranthaceae	Alternanthera sessilis	26.54	-81.7	eudicot	Alternanthera	C3	FLA	19	0.3	110.7	70.0667	1.5877	42	108	275	39	0.97	5.3	4	2.2	1343	230
Amaranthaceae	Alternanthera sessilis	31.74	-91.51	eudicot	Alternanthera	C3	LOU	19	34.5	106.4	61	6.72494	12	26	187	88	1.25	5.8	26	19.7	1461	187
Amaranthaceae	Alternanthera sessilis	32.03	-92	eudicot	Alternanthera	C3	LOU	20	42.1	104.9	61.6667	75.151	11	20	90	84	1.25	5.8	26	19.7	1418	183
Amaranthaceae	Alternanthera sessilis	27.12	-82.33	eudicot	Alternanthera	C3	FLA	6	1.3	106	68.2917	1.67479	37	101	273	40	1.62	4.5	5	3.6	1309	225
Amaranthaceae	Alternanthera sessilis	30.14	-85.25	eudicot	Alternanthera	C3	FLA	17	18	115	66.1	1.59851	15	49	266	87	1.62	4.5	5	3.6	1603	198
Amaranthaceae	Alternanthera sessilis	29.41	-81.14	eudicot	Alternanthera	C3	FLA	20	4.4	117.2	65.7167	101.583	23	79	267	63	1.62	4.5	5	3.6	1275	210
Amaranthaceae	Alternanthera sessilis	28.43	-81.27	eudicot	Alternanthera	C3	FLA	28	2.5	115.8	66.8833	1.66924	30	93	273	53	1.62	4.5	5	3.6	1236	222
Amaranthaceae	Alternanthera sessilis	28.81	-81.33	eudicot	Alternanthera	C3	FLA	11	3.2	116	66.4917	17.141	28	86	273	51	1.62	4.5	5	3.6	1261	217
Amaranthaceae	Alternanthera sessilis	27	-81.44	eudicot	Alternanthera	C3	FLA	23	1.3	114	69.2833	1.46293	38	94	271	42	1.62	4.5	5	3.6	1256	224
Amaranthaceae	Alternanthera sessilis	28.74	-81.3	eudicot	Alternanthera	C3	FLA	20	3.2	116	66.4917	17.141	28	89	272	49	0.7	5.4	4	1.7	1245	218
Amaranthaceae	Alternanthera sessilis	29.51	-81.73	eudicot	Alternanthera	C3	FLA	8	7.8	113.9	65.5	13.6527	23	68	267	58	0.7	5.4	4	1.7	1308	208
Amaranthaceae	Alternanthera sessilis	-28.94	149.92	eudicot	Alternanthera	C3	NSW	204	9.5	99.1	68.2667	2.56822	19	41	262	30	1.2	6.8	42	41	588	194
Amaranthaceae	Alternanthera sessilis	-29.01	150.13	eudicot	Alternanthera	C3	NSW	240	10.3	102.4	67.5167	2.55588	19	35	258	32	1.2	6.8	42	41	625	190
Amaranthaceae	Alternanthera sessilis	-27.42	151.19	eudicot	Alternanthera	C3	QLD	348	14.1	117.3	65.0417	6.63692	25	39	239	28	1.2	6.8	42	41	634	188
Amaranthaceae	Alternanthera sessilis	-27.57	151.39	eudicot	Alternanthera	C3	QLD	368	16.1	121.9	64.175	2.21969	25	37	242	28	1.2	6.8	42	41	629	185
Amaranthaceae	Alternanthera sessilis	-18.93	144.44	eudicot	Alternanthera	C3	QLD	533	12.6	87.6	65.6833	5.80157	69	95	263	4	1.2	6.8	42	41	766	231
Amaranthaceae	Alternanthera sessilis	-29.3	150	eudicot	Alternanthera	C3	NSW	219	10.4	103	67.3167	2.55588	18	35	259	29	1.2	6.8	42	41	604	190
Amaranthaceae	Alternanthera sessilis	-29.73	149.8	eudicot	Alternanthera	C3	NSW	219	9.9	100	67.75	2.93549	18	36	260	31	1.2	6.8	42	41	621	189
Amaranthaceae	Alternanthera sessilis	-13.25	142.75	eudicot	Alternanthera	C3	QLD	114	0.5	104	60.8333	0.974382	72	179	272	5	0.83	4.9	7	1.9	1570	259
Amaranthaceae	Alternanthera sessilis	-27.42	153.08	eudicot	Alternanthera	C3	QLD	5	0.9	123.1	64.8833	19.7119	29	88	243	32	0.83	4.9	7	1.9	1184	203
Amaranthaceae	Alternanthera sessilis	-17.5	141.5	eudicot	Alternanthera	C3	QLD	32	0	62	71.35	3.9109	78	147	292	1	0.83	4.9	7	1.9	849	271
Amaranthaceae	Alternanthera sessilis	-17.84	141.54	eudicot	Alternanthera	C3	QLD	37	0	59.9	72.0917	3.9109	77	145	294	1	0.83	4.9	7	1.9	786	271
Amaranthaceae	Alternanthera sessilis	-15.5	142.5	eudicot	Alternanthera	C3	QLD	44	0	82.1	65.0833	1.15179	78	150	283	2	0.83	4.9	7	1.9	1115	267
Amaranthaceae	Alternanthera sessilis	-20.42	145.58	eudicot	Alternanthera	C3	QLD	373	9.9	81.5	69.1583	3.37895	55	98	270	9	0.83	4.9	7	1.9	717	232
Amaranthaceae	Alternanthera sessilis	-16.07	136.3	eudicot	Alternanthera	C3	NTA	16	0	62.4	74.4833	1.33393	75	148	297	0	0.55	5.5	4	3.8	843	271
Amaranthaceae	Alternanthera sessilis	-16.06	136.3	eudicot	Alternanthera	C3	NTA	24	0	62.4	74.4833	1.33393	75	149	297	0	0.55	5.5	4	3.8	846	272
Amaranthaceae	Alternanthera sessilis	-16.16	136.05	eudicot	Alternanthera	C3	NTA	54	0	63.2	74.4583	1.33393	74	138	297	0	0.55	5.5	4	3.8	781	270
Amaranthaceae	Alternanthera sessilis	-15.97	136.3	eudicot	Alternanthera	C3	NTA	25	0	63.9	74.075	1.16848	75	150	297	1	0.55	5.5	4	3.8	873	271
Amaranthaceae	Alternanthera sessilis	-16.06	136.31	eudicot	Alternanthera	C3	NTA	11	0	62.4	74.4833	1.33393	75	149	298	0	0.55	5.5	4	3.8	847	272
Amaranthaceae	Alternanthera sessilis	-16.09	136.27	eudicot	Alternanthera	C3	NTA	19	0	62.4	74.4833	1.33393	75	147	297	0	0.55	5.5	4	3.8	833	271
Amaranthaceae	Alternanthera sessilis	-16.08	136.3	eudicot	Alternanthera	C3	NTA	17	0	62.4	74.4833	1.33393	75	148	298	0	0.55	5.5	4	3.8	841	272
Amaranthaceae	Alternanthera sessilis	-16	136.27	eudicot	Alternanthera	C3	NTA	21	0	62.4	74.4833	1.33393	75	149	297	0	0.55	5.5	4	3.8	854	272
Amaranthaceae	Alternanthera sessilis	-14.71	144.19	eudicot	Alternanthera	C3	QLD	15	0	96.1	61.0417	1.63536	73	171	279	3	0.55	5.5	4	3.8	1117	262
Amaranthaceae	Alternanthera sessilis	-14.8	134.93	eudicot	Alternanthera	C3	NTA	7	0	73.1	72.2667	1.49809	75	149	298	0	0.55	5.5	4	3.8	856	276
Amaranthaceae	Alternanthera sessilis	-14.8	134.91	eudicot	Alternanthera	C3	NTA	6	0	73.1	72.2667	1.49809	75	149	298	0	0.55	5.5	4	3.8	854	277
Amaranthaceae	Alternanthera sessilis	-14.67	133.75	eudicot	Alternanthera	C3	NTA	69	0	75.1	72.575	2.18134	74	140	294	0	0.55	5.5	4	3.8	871	275
Amaranthaceae	Alternanthera sessilis	-28.65	150.74	eudicot	Alternanthera	C3	NSW	243	11.2	109.9	66.2	1.62041	21	36	256	31	1	6.6	16	13.8	644	190
Amaranthaceae	Alternanthera sessilis	-16.84	145.7	eudicot	Alternanthera	C3	QLD	5	3.8	95.2	59.675	2.44185	56	166	272	30	0.95	4.7	6	2.6	2133	248
Amaranthaceae	Alternanthera sessilis	-16.45	145.38	eudicot	Alternanthera	C3	QLD	11	1.6	93.2	60.2917	2.71095	60	175	274	26	0.95	4.7	6	2.6	2065	253
Amaranthaceae	Alternanthera sessilis	-16.83	145.7	eudicot	Alternanthera	C3	QLD	7	NA	NA	NA	2.44185	59	166	272	30	0.95	4.7	6	2.6	2131	248
Amaranthaceae	Alternanthera sessilis	-12.55	131.02	eudicot	Alternanthera	C3	NTA	17	0	86.9	70.325	0.818918	69	173	281	1	0.74	5.4	3	1	1540	274
Amaranthaceae	Alternanthera sessilis	-12.54	131.02	eudicot	Alternanthera	C3	NTA	25	0	86.9	70.325	0.818918	69	173	280	1	0.74	5.4	3	1	1550	273
Amaranthaceae	Alternanthera sessilis	-12.3	131.13	eudicot	Alternanthera	C3	NTA	33	0	89.4	70.0333	0.854848	69	175	280	2	0.74	5.4	3	1	1530	273
Amaranthaceae	Alternanthera sessilis	-12.4	130.92	eudicot	Alternanthera	C3	NTA	37	0	87.2	70.2833	6.41491	69	180	279	1	0.74	5.4	3	1	1641	273
Amaranthaceae	Alternanthera sessilis	-15.62	141.9	eudicot	Alternanthera	C3	QLD	22	0	78.2	66.4333	1.4033	78	152	284	2	0.74	5.4	3	1	1162	268
Amaranthaceae	Alternanthera sessilis	-12.36	130.88	eudicot	Alternanthera	C3	NTA	17	0	87.2	70.2833	6.41491	69	184	281	2	0.74	5.4	3	1	1628	274
Amaranthaceae	Alternanthera sessilis	-12.7	131.77	eudicot	Alternanthera	C3	NTA	35	0.3	89.1	69.9167	1.01396	69	164	283	2	0.74	5.4	3	1	1368	274
Amaranthaceae	Alternanthera sessilis	-18.24	145.29	eudicot	Alternanthera	C3	QLD	593	15	100.4	61.8667	3.08381	60	102	247	10	0.74	5.4	3	1	940	218
Amaranthaceae	Alternanthera sessilis	-12.52	142.66	eudicot	Alternanthera	C3	QLD	50	0	108.7	60.2833	1.35612	70	192	272	8	0.74	5.4	3	1	1793	262
Amaranthaceae	Alternanthera sessilis	-34.7	150.53	eudicot	Alternanthera	C3	NSW	79	7.5	136	55.6333	19.1325	14	58	196	57	0.74	5.4	3	1	1272	165
Amaranthaceae	Alternanthera sessilis	-31.9	116.16	eudicot	Alternanthera	C3	WAU	295	4	108.7	64.1	7.07718	58	65	113	12	0.68	5.4	5	2.8	976	168
Amaranthaceae	Alternanthera sessilis	-31.91	116.16	eudicot	Alternanthera	C3	WAU	299	4	108.7	64.1	7.07718	58	64	113	13	0.68	5.4	5	2.8	988	168
Amaranthaceae	Alternanthera sessilis	-31.9	116.17	eudicot	Alternanthera	C3	WAU	306	5.6	111.5	63.4417	7.07718	55	63	111	13	0.68	5.4	5	2.8	980	167
Amaranthaceae	Alternanthera sessilis	-14.93	144.21	eudicot	Alternanthera	C3	QLD	30	0	94.6	61.2833	1.63536	74	169	279	3	0.73	4.6	5	2	1043	261
Amaranthaceae	Alternanthera sessilis	-19.49	145.68	eudicot	Alternanthera	C3	QLD	369	8.5	86.3	66.8167	17.4041	60	108	264	7	0.73	4.6	5	2	613	230
Amaranthaceae	Alternanthera sessilis	-20.58	145.42	eudicot	Alternanthera	C3	QLD	395	8.5	77.2	70.2083	12.0151	55	95	270	9	0.73	4.6	5	2	696	231
Amaranthaceae	Alternanthera sessilis	-12.68	131.47	eudicot	Alternanthera	C3	NTA	15	1	89.2	69.9083	0.818918	69	162	282	1	0.73	4.6	5	2	1355	274
Amaranthaceae	Alternanthera sessilis	-12.69	131.47	eudicot	Alternanthera	C3	NTA	10	1	89.2	69.9083	0.818918	69	162	282	1	0.73	4.6	5	2	1352	274
Amaranthaceae	Alternanthera sessilis	-12.63	131.25	eudicot	Alternanthera	C3	NTA	13	0	88.2	70.1	0.818918	69	163	281	1	0.73	4.6	5	2	1391	273
Amaranthaceae	Alternanthera sessilis	-12.61	131.25	eudicot	Alternanthera	C3	NTA	20	0	88.2	70.1	0.818918	69	163	281	1	0.73	4.6	5	2	1397	273
Amaranthaceae	Alternanthera sessilis	-12.6	131.22	eudicot	Alternanthera	C3	NTA	42	0	88.2	70.1	0.818918	69	163	280	1	0.73	4.6	5	2	1424	272
Amaranthaceae	Alternanthera sessilis	-12.54	134.92	eudicot	Alternanthera	C3	NTA	7	0	95.4	66.9583	0.961437	73	179	283	1	4.2	5	23	8.3	1176	272
Amaranthaceae	Alternanthera sessilis	-12.59	134.95	eudicot	Alternanthera	C3	NTA	6	0	95.4	66.9583	0.961437	73	179	284	1	4.2	5	23	8.3	1176	272
Amaranthaceae	Alternanthera sessilis	-34.92	139.3	eudicot	Alternanthera	C3	SOA	30	4.7	85.3	59.2833	176.785	20	53	132	15	1.97	6.4	32	23.8	304	161
Amaranthaceae	Alternanthera sessilis	-24.07	123.17	eudicot	Alternanthera	C3	WAU	441	0.6	71.3	78.7667	6.26231	45	73	305	3	1.4	7.5	12	3.5	200	241
Amaranthaceae	Alternanthera sessilis	-20.97	135.04	eudicot	Alternanthera	C3	NTA	454	5.2	53.2	80.1583	13.4134	58	81	298	4	1.4	7.5	12	3.5	356	239
Amaranthaceae	Alternanthera sessilis	-21.07	134.84	eudicot	Alternanthera	C3	NTA	447	8.2	57.3	79.375	15.3506	57	81	298	4	1.4	7.5	12	3.5	356	239
Amaranthaceae	Alternanthera sessilis	-21	135.03	eudicot	Alternanthera	C3	NTA	499	7.1	55.7	79.65	30.6583	56	78	296	5	1.4	7.5	12	3.5	362	236
Amaranthaceae	Alternanthera sessilis	-20.55	134.82	eudicot	Alternanthera	C3	NTA	389	3.3	51.7	80.5667	125.772	61	91	302	4	1.4	7.5	12	3.5	367	246
Amaranthaceae	Alternanthera sessilis	-20.56	134.81	eudicot	Alternanthera	C3	NTA	390	3.3	51.7	80.5667	125.772	61	92	303	4	1.4	7.5	12	3.5	366	246
Amaranthaceae	Alternanthera sessilis	-20.72	134.4	eudicot	Alternanthera	C3	NTA	388	3.8	52.5	80.5833	13.7554	61	93	303	3	1.4	7.5	12	3.5	371	246
Amaranthaceae	Alternanthera sessilis	-22.65	136.24	eudicot	Alternanthera	C3	NTA	402	6.2	49	80.9833	63.7403	43	51	285	7	1.4	7.5	12	3.5	303	224
Amaranthaceae	Alternanthera sessilis	-22.32	130.46	eudicot	Alternanthera	C3	NTA	560	7.7	68.4	78.3917	6.33308	44	61	289	8	1.4	7.5	12	3.5	332	233
Amaranthaceae	Alternanthera sessilis	-22.01	133.99	eudicot	Alternanthera	C3	NTA	502	10.6	58.9	79.2583	18.2289	44	69	287	7	1.4	7.5	12	3.5	314	231
Amaranthaceae	Alternanthera sessilis	-22.03	134.04	eudicot	Alternanthera	C3	NTA	502	11.2	59.2	79.1583	133.21	45	68	287	7	1.4	7.5	12	3.5	315	231
Amaranthaceae	Alternanthera sessilis	-22.02	133.98	eudicot	Alternanthera	C3	NTA	502	10.6	58.9	79.2583	18.2289	44	69	287	7	1.4	7.5	12	3.5	314	231
Amaranthaceae	Alternanthera sessilis	-22.47	135.63	eudicot	Alternanthera	C3	NTA	423	6.8	49.1	80.9833	117.346	44	55	294	7	1.4	7.5	12	3.5	296	226
Amaranthaceae	Alternanthera sessilis	-20.95	135.24	eudicot	Alternanthera	C3	NTA	481	4.3	51.9	80.3667	13.4134	57	77	297	5	1.4	7.5	12	3.5	355	237
Amaranthaceae	Alternanthera sessilis	-21.26	135.49	eudicot	Alternanthera	C3	NTA	357	4.3	50.3	80.7	30.6583	55	77	301	5	1.4	7.5	12	3.5	319	240
Amaranthaceae	Alternanthera sessilis	-20.17	134.35	eudicot	Alternanthera	C3	NTA	472	3.2	53.6	80.35	4.90364	61	96	300	4	1.4	7.5	12	3.5	395	246
Amaranthaceae	Alternanthera sessilis	-18.82	136.58	eudicot	Alternanthera	C3	NTA	239	0.1	52.9	78.35	6.07232	67	101	303	1	1.4	7.5	12	3.5	416	256
Amaranthaceae	Alternanthera sessilis	-18.97	136.7	eudicot	Alternanthera	C3	NTA	258	0.2	52.9	78.325	6.07232	67	98	303	1	1.4	7.5	12	3.5	399	255
Amaranthaceae	Alternanthera sessilis	-20.63	132.19	eudicot	Alternanthera	C3	NTA	383	2.7	53.9	80.6667	8.71031	57	84	296	5	1.4	7.5	12	3.5	369	248
Amaranthaceae	Alternanthera sessilis	-20.12	136	eudicot	Alternanthera	C3	NTA	240	1	47.5	80.6083	4.7889	62	91	308	3	1.4	7.5	12	3.5	339	252
Amaranthaceae	Alternanthera sessilis	-18.81	136.59	eudicot	Alternanthera	C3	NTA	237	0.1	52.9	78.35	6.07232	67	101	303	1	1.4	7.5	12	3.5	417	256
Amaranthaceae	Alternanthera sessilis	-27.33	133.33	eudicot	Alternanthera	C3	SOA	369	9.6	67.4	76.15	42.4671	28	46	270	7	1.4	7.5	12	3.5	207	205
Amaranthaceae	Alternanthera sessilis	-16.88	125.83	eudicot	Alternanthera	C3	WAU	547	3.5	66.1	75.9167	1.54398	73	124	278	2	1.4	7.5	12	3.5	880	256
Amaranthaceae	Alternanthera sessilis	-22.63	136.25	eudicot	Alternanthera	C3	NTA	423	6.2	49	80.9833	63.7403	43	50	284	7	1.4	7.5	12	3.5	305	223
Amaranthaceae	Alternanthera sessilis	-15.9	129.07	eudicot	Alternanthera	C3	NTA	66	0	64.1	76.45	0.691347	72	153	306	0	1.4	7.5	12	3.5	765	285
Amaranthaceae	Alternanthera sessilis	-15.35	129.69	eudicot	Alternanthera	C3	NTA	183	0	64	76.0917	0.890199	73	147	294	0	1.4	7.5	12	3.5	922	275
Amaranthaceae	Alternanthera sessilis	-15.67	129.63	eudicot	Alternanthera	C3	NTA	156	0	67	75.7083	2.07016	72	145	298	0	1.4	7.5	12	3.5	860	277
Amaranthaceae	Alternanthera sessilis	-17.6	126.2	eudicot	Alternanthera	C3	WAU	326	0	61.5	77.3833	2.32528	73	118	294	1	1.4	7.5	12	3.5	653	267
Amaranthaceae	Alternanthera sessilis	-15.48	129.91	eudicot	Alternanthera	C3	NTA	7	0	61.9	76.4833	0.890199	73	152	303	0	1.4	7.5	12	3.5	862	284
Amaranthaceae	Alternanthera sessilis	-15.48	129.97	eudicot	Alternanthera	C3	NTA	11	0	61.9	76.4833	0.890199	73	152	302	0	1.4	7.5	12	3.5	863	283
Amaranthaceae	Alternanthera sessilis	-15.48	129.95	eudicot	Alternanthera	C3	NTA	15	0	61.9	76.4833	0.890199	73	152	302	0	1.4	7.5	12	3.5	866	283
Amaranthaceae	Alternanthera sessilis	-24.38	132.43	eudicot	Alternanthera	C3	NTA	532	10.8	63.9	78.4	23.1949	25	36	285	10	1.4	7.5	12	3.5	295	212
Amaranthaceae	Alternanthera sessilis	-13.91	130.75	eudicot	Alternanthera	C3	NTA	30	0	76.1	72.8583	1.06965	71	150	287	1	1.4	7.5	12	3.5	1231	275
Amaranthaceae	Alternanthera sessilis	-13.84	130.73	eudicot	Alternanthera	C3	NTA	19	0	76.1	72.8583	1.06965	71	151	288	1	1.4	7.5	12	3.5	1249	275
Amaranthaceae	Alternanthera sessilis	-15.78	135.03	eudicot	Alternanthera	C3	NTA	69	0	66.1	74.2667	1.79464	74	134	297	0	1.4	7.5	12	3.5	759	272
Amaranthaceae	Alternanthera sessilis	-31.29	142.32	eudicot	Alternanthera	C3	NSW	287	6.1	66	75.0333		10	35	250	18	1.4	7.5	12	3.5	285	181
Amaranthaceae	Alternanthera sessilis	-16.43	136.12	eudicot	Alternanthera	C3	NTA	31	0	60.6	75.2417	1.33393	74	132	298	0	1.4	7.5	12	3.5	724	270
Amaranthaceae	Alternanthera sessilis	-31.21	142.31	eudicot	Alternanthera	C3	NSW	274	6.1	66	75.0333		10	36	252	17	1.4	7.5	12	3.5	279	183
Amaranthaceae	Alternanthera sessilis	-31.28	142.32	eudicot	Alternanthera	C3	NSW	257	6.1	66	75.0333		10	37	253	17	1.4	7.5	12	3.5	277	184
Amaranthaceae	Alternanthera sessilis	-31.02	142.47	eudicot	Alternanthera	C3	NSW	244	6.1	64.8	75.7417		9	39	257	16	1.4	7.5	12	3.5	274	187
Amaranthaceae	Alternanthera sessilis	-31.31	142.34	eudicot	Alternanthera	C3	NSW	285	6.4	66.1	74.9917		8	35	250	18	1.4	7.5	12	3.5	285	181
Amaranthaceae	Alternanthera sessilis	-31.3	142.33	eudicot	Alternanthera	C3	NSW	252	6.1	66	75.0333		10	37	253	18	1.4	7.5	12	3.5	277	183
Amaranthaceae	Alternanthera sessilis	-31.07	142.53	eudicot	Alternanthera	C3	NSW	288	6.1	65	75.7		9	36	254	17	1.4	7.5	12	3.5	286	184
Amaranthaceae	Alternanthera sessilis	-31.29	142.34	eudicot	Alternanthera	C3	NSW	313	6.4	66.1	74.9917		8	35	250	19	1.4	7.5	12	3.5	291	180
Amaranthaceae	Alternanthera sessilis	-15.39	130.14	eudicot	Alternanthera	C3	NTA	6	0	62.9	76.2917	1.30657	73	152	307	0	1.4	7.5	12	3.5	883	283
Amaranthaceae	Alternanthera sessilis	-14.33	132.42	eudicot	Alternanthera	C3	NTA	124	2.8	82.9	71.25	1.24584	71	137	290	0	1.4	7.5	12	3.5	1038	274
Amaranthaceae	Alternanthera sessilis	-24.22	134.21	eudicot	Alternanthera	C3	NTA	424	13.3	58.7	78.9083	129.147	27	42	287	7	1.4	7.5	12	3.5	234	214
Amaranthaceae	Alternanthera sessilis	-22.45	132.77	eudicot	Alternanthera	C3	NTA	677	13.9	66.3	77.9917	24.4935	38	53	276	9	1.4	7.5	12	3.5	324	220
Amaranthaceae	Alternanthera sessilis	-22.71	133.45	eudicot	Alternanthera	C3	NTA	650	14.9	64.7	78.0667	11.1378	35	49	275	9	1.4	7.5	12	3.5	315	217
Amaranthaceae	Alternanthera sessilis	-23.24	132.66	eudicot	Alternanthera	C3	NTA	576	12	63.7	78.5667	26.2321	30	46	278	9	1.4	7.5	12	3.5	287	218
Amaranthaceae	Alternanthera sessilis	-16.73	136.21	eudicot	Alternanthera	C3	NTA	120	0	60.4	75.4167	2.82066	73	127	295	0	1.4	7.5	12	3.5	707	265
Amaranthaceae	Alternanthera sessilis	-19.63	129.26	eudicot	Alternanthera	C3	NTA	489	2.1	64.3	78.4	3.2304	60	85	304	4	1.4	7.5	12	3.5	418	253
Amaranthaceae	Alternanthera sessilis	-15.84	129.11	eudicot	Alternanthera	C3	NTA	55	0	64.1	76.45	0.691347	72	154	305	0	1.4	7.5	12	3.5	777	285
Amaranthaceae	Alternanthera sessilis	-16.3	133.71	eudicot	Alternanthera	C3	NTA	236	0	67.2	75	2.30201	71	113	289	0	1.4	7.5	12	3.5	694	263
Amaranthaceae	Alternanthera sessilis	-16.3	133.72	eudicot	Alternanthera	C3	NTA	233	0	67.2	75	2.30201	71	114	290	0	1.4	7.5	12	3.5	693	263
Amaranthaceae	Alternanthera sessilis	-16.2	131.23	eudicot	Alternanthera	C3	NTA	76	0	60.7	77.0083	4.67479	71	121	300	1	1.4	7.5	12	3.5	712	274
Amaranthaceae	Alternanthera sessilis	-16.78	135.98	eudicot	Alternanthera	C3	NTA	120	0	59.3	75.9083	1.84631	73	122	296	0	1.4	7.5	12	3.5	677	266
Amaranthaceae	Alternanthera sessilis	-17.42	128.77	eudicot	Alternanthera	C3	WAU	165	0	59.1	78.2583	1.62028	71	125	313	1	1.4	7.5	12	3.5	566	277
Amaranthaceae	Alternanthera sessilis	-23.83	130.82	eudicot	Alternanthera	C3	NTA	712	8.1	69.1	78.3083	37.8833	33	39	274	12	1.4	7.5	12	3.5	335	213
Amaranthaceae	Alternanthera sessilis	-15.63	128.23	eudicot	Alternanthera	C3	WAU	167	0	66.3	75.8417	1.23019	73	162	303	0	1.4	7.5	12	3.5	769	285
Amaranthaceae	Alternanthera sessilis	-17.45	128.42	eudicot	Alternanthera	C3	WAU	268	0	63.7	77.225	1.7643	69	122	302	2	1.4	7.5	12	3.5	599	273
Amaranthaceae	Alternanthera sessilis	-17.18	128.25	eudicot	Alternanthera	C3	WAU	359	4.8	71.3	75.4583	1.7643	69	119	296	2	1.4	7.5	12	3.5	659	268
Amaranthaceae	Alternanthera sessilis	-17.27	128.49	eudicot	Alternanthera	C3	WAU	218	2.4	67.9	76.2167	1.7643	69	125	302	1	1.4	7.5	12	3.5	607	275
Amaranthaceae	Alternanthera sessilis	-17.26	128.49	eudicot	Alternanthera	C3	WAU	223	2.4	67.9	76.2167	1.7643	69	124	303	1	1.4	7.5	12	3.5	609	275
Amaranthaceae	Alternanthera sessilis	-17.45	128.41	eudicot	Alternanthera	C3	WAU	294	0	63.7	77.225	1.7643	69	121	300	2	1.4	7.5	12	3.5	605	271
Amaranthaceae	Alternanthera sessilis	-24.05	131.68	eudicot	Alternanthera	C3	NTA	695	16.3	75.8	76.2417	306.818	26	33	271	13	1.4	7.5	12	3.5	321	209
Amaranthaceae	Alternanthera sessilis	-24.07	132.75	eudicot	Alternanthera	C3	NTA	577	12.5	63.9	78.2833	170.34	23	36	283	11	1.4	7.5	12	3.5	274	211
Amaranthaceae	Alternanthera sessilis	-15.72	134.53	eudicot	Alternanthera	C3	NTA	169	0	68.8	74.0417	3.64834	73	127	293	0	1.4	7.5	12	3.5	760	268
Amaranthaceae	Alternanthera sessilis	-14.67	127	eudicot	Alternanthera	C3	WAU	144	2.4	70.9	74.5417	1.15695	72	165	290	0	1.4	7.5	12	3.5	1119	274
Amaranthaceae	Alternanthera sessilis	-15.74	129.65	eudicot	Alternanthera	C3	NTA	108	0	67	75.7083	2.07016	72	146	299	0	1.4	7.5	12	3.5	841	279
Amaranthaceae	Alternanthera sessilis	-22.48	132.66	eudicot	Alternanthera	C3	NTA	660	12.3	65.1	78.3083	24.4935	38	54	277	9	1.4	7.5	12	3.5	322	221
Amaranthaceae	Alternanthera sessilis	-19.14	130.05	eudicot	Alternanthera	C3	NTA	416	1	61.4	78.7167	5.11904	62	85	296	4	1.4	7.5	12	3.5	448	254
Amaranthaceae	Alternanthera sessilis	-18.79	130.31	eudicot	Alternanthera	C3	NTA	379	0.3	59.4	78.95	1.79905	63	90	296	3	1.4	7.5	12	3.5	461	256
Amaranthaceae	Alternanthera sessilis	-31.21	142.28	eudicot	Alternanthera	C3	NSW	214	6.1	66	75.0333		10	40	255	16	1.4	7.5	12	3.5	265	186
Amaranthaceae	Alternanthera sessilis	-31.31	142.33	eudicot	Alternanthera	C3	NSW	225	6.1	66	75.0333		10	39	253	17	1.4	7.5	12	3.5	271	185
Amaranthaceae	Alternanthera sessilis	-15.65	128.53	eudicot	Alternanthera	C3	WAU	71	0	62.2	76.675	0.925351	74	163	307	0	1.4	7.5	12	3.5	746	288
Amaranthaceae	Alternanthera sessilis	-23.63	134.46	eudicot	Alternanthera	C3	NTA	610	13.4	58.2	79.0417	301.569	31	36	270	8	1.4	7.5	12	3.5	290	208
Amaranthaceae	Alternanthera sessilis	-23.67	132.71	eudicot	Alternanthera	C3	NTA	647	18.5	72.6	76.4833	50.8671	24	38	272	11	1.4	7.5	12	3.5	290	211
Amaranthaceae	Alternanthera sessilis	-16.42	136.13	eudicot	Alternanthera	C3	NTA	30	0	60.6	75.2417	1.33393	74	132	298	0	1.4	7.5	12	3.5	726	270
Amaranthaceae	Alternanthera sessilis	-23.8	133.4	eudicot	Alternanthera	C3	NTA	639	19.3	69.9	76.7417	150.163	25	33	279	11	1.4	7.5	12	3.5	289	207
Amaranthaceae	Alternanthera sessilis	-23.63	132.75	eudicot	Alternanthera	C3	NTA	693	17.8	71.7	76.7083	50.8671	25	35	270	12	1.4	7.5	12	3.5	299	208
Amaranthaceae	Alternanthera sessilis	-13.97	136.58	eudicot	Alternanthera	C3	NTA	103	0	83.1	68.5	1.29514	67	176	284	2	1.4	7.5	12	3.5	1235	267
Amaranthaceae	Alternanthera sessilis	-16.2	131.22	eudicot	Alternanthera	C3	NTA	76	0	60.7	77.0083	4.67479	71	121	300	1	1.4	7.5	12	3.5	712	274
Amaranthaceae	Alternanthera sessilis	-23.64	132.98	eudicot	Alternanthera	C3	NTA	1025	18.8	71.8	76.5667	50.8671	25	20	262	16	1.4	7.5	12	3.5	361	191
Amaranthaceae	Alternanthera sessilis	-23.73	133.06	eudicot	Alternanthera	C3	NTA	710	19.8	72.4	76.3417	150.163	24	32	277	12	1.4	7.5	12	3.5	300	205
Amaranthaceae	Alternanthera sessilis	-15.62	130.39	eudicot	Alternanthera	C3	NTA	70	0	62.1	76.4333	1.08676	74	144	304	0	1.4	7.5	12	3.5	854	278
Amaranthaceae	Alternanthera sessilis	-24.06	132.64	eudicot	Alternanthera	C3	NTA	633	12.7	65	78.15	170.34	22	34	280	12	1.4	7.5	12	3.5	291	208
Amaranthaceae	Alternanthera sessilis	-16.17	134.83	eudicot	Alternanthera	C3	NTA	170	0	65.4	74.8917	2.27178	73	123	293	0	1.4	7.5	12	3.5	714	267
Amaranthaceae	Alternanthera sessilis	-16.42	136.12	eudicot	Alternanthera	C3	NTA	35	0	60.6	75.2417	1.33393	74	132	298	0	1.4	7.5	12	3.5	726	270
Amaranthaceae	Alternanthera sessilis	-23.7	133.26	eudicot	Alternanthera	C3	NTA	743	20.1	72	76.3583	150.163	24	30	274	12	1.4	7.5	12	3.5	307	203
Amaranthaceae	Alternanthera sessilis	-23.63	134.45	eudicot	Alternanthera	C3	NTA	611	13.4	58.2	79.0417	301.569	31	35	270	8	1.4	7.5	12	3.5	290	208
Amaranthaceae	Alternanthera sessilis	-15.95	129.1	eudicot	Alternanthera	C3	NTA	71	0	64.1	76.45	0.691347	72	151	306	0	1.4	7.5	12	3.5	766	285
Amaranthaceae	Alternanthera sessilis	-23.75	133.66	eudicot	Alternanthera	C3	NTA	627	18.2	67.1	77.2583	42.1063	26	33	278	10	1.4	7.5	12	3.5	290	206
Amaranthaceae	Alternanthera sessilis	-23.75	133.67	eudicot	Alternanthera	C3	NTA	610	17.5	64.9	77.625	42.1063	27	34	279	10	1.4	7.5	12	3.5	288	207
Amaranthaceae	Alternanthera sessilis	-23.52	134.35	eudicot	Alternanthera	C3	NTA	712	13.4	58.2	79.0417	301.569	31	31	266	9	1.4	7.5	12	3.5	309	203
Amaranthaceae	Alternanthera sessilis	-31.23	142.28	eudicot	Alternanthera	C3	NSW	215	6.1	66	75.0333		10	39	255	16	1.4	7.5	12	3.5	265	186
Amaranthaceae	Alternanthera sessilis	-23.63	132.72	eudicot	Alternanthera	C3	NTA	803	17.8	71.7	76.7083	50.8671	25	31	264	13	1.4	7.5	12	3.5	320	203
Amaranthaceae	Alternanthera sessilis	-22.71	137.88	eudicot	Alternanthera	C3	NTA	316	3.4	42.9	82.025	143.401	43	58	291	6	1.4	7.6	15	15.6	268	231
Amaranthaceae	Alternanthera sessilis	-22.94	146.12	eudicot	Alternanthera	C3	QLD	427	9.5	70.2	73.6583	2.48773	41	65	273	12	1.4	7.6	15	15.6	572	219
Amaranthaceae	Alternanthera sessilis	-22.09	140.59	eudicot	Alternanthera	C3	QLD	264	1.2	43.9	80.7083	328.396	54	82	295	5	1.4	7.6	15	15.6	350	242
Amaranthaceae	Alternanthera sessilis	-16.12	130.45	eudicot	Alternanthera	C3	NTA	134	0	64.6	76.275	1.31125	72	130	298	0	1.4	7.6	15	15.6	761	274
Amaranthaceae	Alternanthera sessilis	-16.08	130.43	eudicot	Alternanthera	C3	NTA	130	0	64.6	76.275	1.31125	72	132	298	0	1.4	7.6	15	15.6	769	274
Amaranthaceae	Alternanthera sessilis	-16.15	130.43	eudicot	Alternanthera	C3	NTA	116	0	64.6	76.275	1.31125	72	130	299	0	1.4	7.6	15	15.6	750	275
Amaranthaceae	Alternanthera sessilis	-24.52	143.27	eudicot	Alternanthera	C3	QLD	170	2.5	41.2	82.3667	39.9119	37	65	291	6	1.4	7.6	15	15.6	246	232
Amaranthaceae	Alternanthera sessilis	-25.48	143.88	eudicot	Alternanthera	C3	QLD	297	5.8	47.3	81.1167		36	54	283	9	1.4	7.6	15	15.6	368	220
Amaranthaceae	Alternanthera sessilis	-25.82	151.34	eudicot	Alternanthera	C3	QLD	160	9.3	112.3	65.7333	2.10266	29	54	256	27	1.4	7.6	15	15.6	669	204
Amaranthaceae	Alternanthera sessilis	-21.46	146.69	eudicot	Alternanthera	C3	QLD	241	5.9	78.4	70.75	6.77999	50	86	276	9	1.4	7.6	15	15.6	622	230
Amaranthaceae	Alternanthera sessilis	-14.1	132.12	eudicot	Alternanthera	C3	NTA	152	2.4	82.8	71.3083	1.24584	71	138	286	1	1.4	7.6	15	15.6	1136	272
Amaranthaceae	Alternanthera sessilis	-12.45	130.83	eudicot	Alternanthera	C3	NTA	24	0	86.7	70.4833	6.41491	69	182	281	1	1.4	7.6	15	15.6	1698	274
Amaranthaceae	Alternanthera sessilis	-14.16	132.18	eudicot	Alternanthera	C3	NTA	152	3.7	84.8	70.825	1.24584	71	137	287	0	1.4	7.6	15	15.6	1115	272
Amaranthaceae	Alternanthera sessilis	-14.19	132.17	eudicot	Alternanthera	C3	NTA	130	2.8	82.4	71.3583	1.24584	71	138	289	0	1.4	7.6	15	15.6	1104	273
Amaranthaceae	Alternanthera sessilis	-31.97	141.45	eudicot	Alternanthera	C3	NSW	321	6.9	70.9	71.7583		5	40	238	16	1.4	7.6	15	15.6	278	173
Amaranthaceae	Alternanthera sessilis	-16.72	136.95	eudicot	Alternanthera	C3	NTA	65	0	61	74.8083	1.72466	74	142	295	1	1.4	7.5	12	3.5	806	267
Amaranthaceae	Alternanthera sessilis	-14.87	134.59	eudicot	Alternanthera	C3	NTA	15	0	72.2	72.8083	1.49809	76	144	299	0	1.4	7.5	12	3.5	814	277
Amaranthaceae	Alternanthera sessilis	-14.86	134.59	eudicot	Alternanthera	C3	NTA	10	0	72.2	72.8083	1.49809	76	144	299	0	1.4	7.5	12	3.5	814	277
Amaranthaceae	Alternanthera sessilis	-15.49	135.09	eudicot	Alternanthera	C3	NTA	45	0	67.5	73.6917	1.54606	74	140	297	0	1.4	7.5	12	3.5	799	273
Amaranthaceae	Alternanthera sessilis	-14.87	134.49	eudicot	Alternanthera	C3	NTA	20	0	71.5	73.0167	1.40118	76	143	299	0	1.4	7.5	12	3.5	813	277
Amaranthaceae	Alternanthera sessilis	-15.3	134.13	eudicot	Alternanthera	C3	NTA	63	0	69.2	73.85	1.29328	74	134	297	0	1.4	7.5	12	3.5	787	274
Amaranthaceae	Alternanthera sessilis	-15.26	134.09	eudicot	Alternanthera	C3	NTA	56	0	69.2	73.85	1.29328	74	135	297	0	1.4	7.5	12	3.5	793	275
Amaranthaceae	Alternanthera sessilis	-15.3	134.14	eudicot	Alternanthera	C3	NTA	62	0	69.2	73.85	1.29328	74	134	297	0	1.4	7.5	12	3.5	787	274
Amaranthaceae	Alternanthera sessilis	-16	136.26	eudicot	Alternanthera	C3	NTA	24	0	62.4	74.4833	1.33393	75	149	297	0	1.4	7.5	12	3.5	853	272
Amaranthaceae	Alternanthera sessilis	-16.17	136.05	eudicot	Alternanthera	C3	NTA	56	0	61.7	74.875	1.33393	74	138	297	0	1.4	7.5	12	3.5	779	270
Amaranthaceae	Alternanthera sessilis	-14.99	133.72	eudicot	Alternanthera	C3	NTA	74	0	72.7	73.1333	2.18134	74	135	295	0	1.4	7.5	12	3.5	821	274
Amaranthaceae	Alternanthera sessilis	-14.92	133.71	eudicot	Alternanthera	C3	NTA	78	0	72.7	73.1333	2.18134	74	137	295	0	1.4	7.5	12	3.5	831	274
Amaranthaceae	Alternanthera sessilis	-14.93	133.71	eudicot	Alternanthera	C3	NTA	81	0	72.7	73.1333	2.18134	74	136	294	0	1.4	7.5	12	3.5	830	274
Amaranthaceae	Alternanthera sessilis	-12.43	132.95	eudicot	Alternanthera	C3	NTA	22	0	95.4	68.55	0.846663	72	181	285	1	1.4	7.5	12	3.5	1465	279
Amaranthaceae	Alternanthera sessilis	-13	132.6	eudicot	Alternanthera	C3	NTA	14	2.2	91.3	69.325	1.50705	71	167	287	2	1.4	7.5	12	3.5	1400	279
Amaranthaceae	Alternanthera sessilis	-12.48	132.5	eudicot	Alternanthera	C3	NTA	7	0	93.6	69.0917	0.846663	71	177	285	1	1.4	7.5	12	3.5	1433	279
Amaranthaceae	Alternanthera sessilis	-12.9	132.67	eudicot	Alternanthera	C3	NTA	29	1.5	92.6	69.0583	0.590478	71	170	286	2	1.4	7.5	12	3.5	1423	278
Amaranthaceae	Alternanthera sessilis	-17.55	135.43	eudicot	Alternanthera	C3	NTA	243	0	58.9	76.9	6.38278	70	110	302	0	1.4	7.5	12	3.5	584	261
Amaranthaceae	Alternanthera sessilis	-12.67	132.83	eudicot	Alternanthera	C3	NTA	32	0.9	93.5	68.9	0.590478	72	177	285	1	1.4	7.5	12	3.5	1469	279
Amaranthaceae	Alternanthera sessilis	-17.56	134.53	eudicot	Alternanthera	C3	NTA	240	0	58.4	77.4667	6.50985	70	110	297	0	1.4	7.5	12	3.5	557	263
Amaranthaceae	Alternanthera sessilis	-17.7	134.79	eudicot	Alternanthera	C3	NTA	239	0	57.2	77.7667	6.50985	70	110	296	0	1.4	7.5	12	3.5	547	262
Amaranthaceae	Alternanthera sessilis	-12.94	132.57	eudicot	Alternanthera	C3	NTA	11	0.4	90.4	69.55	0.590478	71	169	287	2	1.4	7.5	12	3.5	1409	279
Amaranthaceae	Alternanthera sessilis	-12.93	132.57	eudicot	Alternanthera	C3	NTA	16	0.4	90.4	69.55	0.590478	71	169	287	2	1.4	7.5	12	3.5	1413	279
Amaranthaceae	Alternanthera sessilis	-12.93	132.56	eudicot	Alternanthera	C3	NTA	10	0.4	90.4	69.55	0.590478	71	169	287	2	1.4	7.5	12	3.5	1410	279
Amaranthaceae	Alternanthera sessilis	-12.94	132.56	eudicot	Alternanthera	C3	NTA	10	0.4	90.4	69.55	0.590478	71	169	287	2	1.4	7.5	12	3.5	1409	279
Amaranthaceae	Alternanthera sessilis	-12.3	133.07	eudicot	Alternanthera	C3	NTA	10	2	100	67.6	0.785037	72	183	285	1	1.4	7.5	12	3.5	1435	279
Amaranthaceae	Alternanthera sessilis	-26.88	151.67	eudicot	Alternanthera	C3	QLD	610	19.2	129.4	62.7833	4.45533	26	30	226	33	1.28	7.4	21	18.4	741	173
Amaranthaceae	Alternanthera sessilis	-29.45	153.16	eudicot	Alternanthera	C3	NSW	2	2.9	131.6	62.275	13.0875	27	77	234	40	1.28	7.4	21	18.4	1281	193
Amaranthaceae	Alternanthera sessilis	-29.45	153.17	eudicot	Alternanthera	C3	NSW	6	1.5	131.4	62.4	13.0875	25	77	235	41	1.28	7.4	21	18.4	1294	193
Amaranthaceae	Alternanthera sessilis	-17.35	145.93	eudicot	Alternanthera	C3	QLD	10	4.5	94.5	61.1167	7.23073	47	154	267	91	1.28	7.4	21	18.4	3798	240
Amaranthaceae	Alternanthera sessilis	-26.25	152.08	eudicot	Alternanthera	C3	QLD	324	10.7	121.2	64.4333	4.09238	29	49	239	34	0.4	6.5	3	2.1	874	190
Amaranthaceae	Alternanthera sessilis	-19.31	146.63	eudicot	Alternanthera	C3	QLD	36	1.9	83.4	67.8833	2.1609	64	129	272	9	0.5	6.4	6	5.1	1020	241
Amaranthaceae	Alternanthera sessilis	-19.27	146.81	eudicot	Alternanthera	C3	QLD	7	0.7	83	68.175	2.1609	65	132	272	9	0.5	6.4	6	5.1	1103	241
Amaranthaceae	Alternanthera sessilis	-19.27	146.8	eudicot	Alternanthera	C3	QLD	6	0.7	83	68.175	2.1609	65	133	272	9	0.5	6.4	6	5.1	1102	241
Amaranthaceae	Alternanthera sessilis	-19.26	146.8	eudicot	Alternanthera	C3	QLD	111	0.7	83	68.175	2.1609	65	127	266	10	0.5	6.4	6	5.1	1088	236
Amaranthaceae	Alternanthera sessilis	-19.82	146.08	eudicot	Alternanthera	C3	QLD	275	6.5	83.7	68.0167	3.25124	58	112	269	6	0.5	6.4	6	5.1	629	234
Amaranthaceae	Alternanthera sessilis	-19.25	146.75	eudicot	Alternanthera	C3	QLD	2	0.7	83	68.175	2.1609	65	132	273	10	0.5	6.4	6	5.1	1104	242
Amaranthaceae	Alternanthera sessilis	-19.89	147.26	eudicot	Alternanthera	C3	QLD	284	1.9	85	68.5167	5.20365	60	107	260	8	0.5	6.4	6	5.1	877	226
Amaranthaceae	Alternanthera sessilis	-19.91	147.24	eudicot	Alternanthera	C3	QLD	38	1.9	85	68.5167	5.20365	60	119	272	7	0.5	6.4	6	5.1	900	239
Amaranthaceae	Alternanthera sessilis	-17.12	144.13	eudicot	Alternanthera	C3	QLD	322	6	87.3	63.2083	5.05017	73	133	269	3	0.5	6.4	6	5.1	957	250
Amaranthaceae	Alternanthera sessilis	-18.68	145.04	eudicot	Alternanthera	C3	QLD	479	13.5	93.4	64.125	12.8421	63	103	258	6	0.5	6.4	6	5.1	747	228
Amaranthaceae	Alternanthera sessilis	-18.99	144.98	eudicot	Alternanthera	C3	QLD	465	11.9	88.9	65.3083	4.64524	64	102	261	5	0.5	6.4	6	5.1	725	229
Amaranthaceae	Alternanthera sessilis	-19.07	144.46	eudicot	Alternanthera	C3	QLD	570	12.5	86.5	66.225	3.97012	68	93	260	5	0.5	6.4	6	5.1	760	228
Amaranthaceae	Alternanthera sessilis	-18.8	144.6	eudicot	Alternanthera	C3	QLD	579	13.4	90.6	64.7917	4.64524	68	95	257	4	0.5	6.4	6	5.1	753	227
Amaranthaceae	Alternanthera sessilis	-18.81	144.61	eudicot	Alternanthera	C3	QLD	564	13.4	90.6	64.7917	4.64524	68	95	259	4	0.5	6.4	6	5.1	753	228
Amaranthaceae	Alternanthera sessilis	-13.42	142.92	eudicot	Alternanthera	C3	QLD	109	1.8	104.5	60.6333	0.974382	72	177	272	4	0.5	6.4	6	5.1	1453	259
Amaranthaceae	Alternanthera sessilis	-23.69	138.99	eudicot	Alternanthera	C3	QLD	107	2.1	36.9	83.6083	164.343	40	73	301	4	0.5	6.4	6	5.1	210	239
Amaranthaceae	Alternanthera sessilis	-33.49	115.82	eudicot	Alternanthera	C3	WAU	158	0.2	110.9	59.925	11.2441	54	55	109	14	0.53	6.3	4	4	945	157
Amaranthaceae	Alternanthera sessilis	-34.44	116.25	eudicot	Alternanthera	C3	WAU	150	2.4	120.8	55.2083	1.66191	44	66	109	22	0.53	6.3	4	4	996	150
Amaranthaceae	Alternanthera sessilis	-34.29	116.08	eudicot	Alternanthera	C3	WAU	215	3.9	121.8	55.475	1.66191	46	63	107	21	0.53	6.3	4	4	1023	148
Amaranthaceae	Alternanthera sessilis	-32.58	148.24	eudicot	Alternanthera	C3	NSW	278	16.8	101.9	66.7417	50.4902	8	38	243	35	0.39	7.6	6	8.6	602	175
Amaranthaceae	Alternanthera sessilis	-32.56	147.65	eudicot	Alternanthera	C3	NSW	230	14.7	94.6	67.8583	134.534	11	39	246	31	0.39	7.6	6	8.6	531	178
Amaranthaceae	Alternanthera sessilis	-22.92	116.28	eudicot	Alternanthera	C3	WAU	161	1.3	44.1	81.8667	8.74741	47	111	328	0	0.39	7.6	6	8.6	252	266
Amaranthaceae	Alternanthera sessilis	-24.75	114.13	eudicot	Alternanthera	C3	WAU	49	0	50	81.275	26.8472	43	102	179	1	0.39	7.6	6	8.6	220	227
Amaranthaceae	Alternanthera sessilis	-21.89	115.14	eudicot	Alternanthera	C3	WAU	10	0	33	82.6417	4.62563	49	120	305	1	0.39	7.6	6	8.6	273	253
Amaranthaceae	Alternanthera sessilis	-21.79	115.15	eudicot	Alternanthera	C3	WAU	5	0	32.4	82.6583	4.62563	51	122	303	1	0.39	7.6	6	8.6	269	252
Amaranthaceae	Alternanthera sessilis	-22.47	115.52	eudicot	Alternanthera	C3	WAU	98	2.4	40.3	81.7667	8.72361	47	114	319	1	0.39	7.6	6	8.6	317	261
Amaranthaceae	Alternanthera sessilis	-24.72	113.8	eudicot	Alternanthera	C3	WAU	13	0	50.5	81.1833	21.6048	50	106	180	0	0.39	7.6	6	8.6	217	223
Amaranthaceae	Alternanthera sessilis	-21.18	118.6	eudicot	Alternanthera	C3	WAU	154	1.9	48.2	81.7083	1.82391	57	120	317	1	0.39	7.6	6	8.6	314	268
Amaranthaceae	Alternanthera sessilis	-22.13	119.88	eudicot	Alternanthera	C3	WAU	532	6	62.7	79.1333	7.33428	50	80	303	3	0.39	7.6	6	8.6	323	245
Amaranthaceae	Alternanthera sessilis	-22.91	116.75	eudicot	Alternanthera	C3	WAU	261	2.9	49.1	81.1583	5.78962	46	108	326	1	0.39	7.6	6	8.6	276	265
Amaranthaceae	Alternanthera sessilis	-21.62	118.95	eudicot	Alternanthera	C3	WAU	273	3.5	53.1	80.8167	3.85038	55	112	319	1	0.39	7.6	6	8.6	321	267
Amaranthaceae	Alternanthera sessilis	-23.77	114.55	eudicot	Alternanthera	C3	WAU	101	3.4	47.7	80.8167	10.324	44	106	306	2	0.39	7.6	6	8.6	248	243
Amaranthaceae	Alternanthera sessilis	-32.44	147.6	eudicot	Alternanthera	C3	NSW	223	13.3	92.5	68.4417	26.3986	12	40	247	30	0.39	7.6	6	8.6	532	179
Amaranthaceae	Alternanthera sessilis	-35.36	145.47	eudicot	Alternanthera	C3	NSW	106	10.2	100.4	59.3083	12.8156	7	34	128	25	0.39	7.6	6	8.6	426	164
Amaranthaceae	Alternanthera sessilis	-35.36	145.48	eudicot	Alternanthera	C3	NSW	102	10.2	100.4	59.3083	12.8156	7	34	128	25	0.39	7.6	6	8.6	426	164
Amaranthaceae	Alternanthera sessilis	-31.82	147.01	eudicot	Alternanthera	C3	NSW	189	7.9	81.1	70.9833	5.02018	16	40	251	22	0.39	7.6	6	8.6	470	183
Amaranthaceae	Alternanthera sessilis	-32.3	147.6	eudicot	Alternanthera	C3	NSW	206	11.5	89.3	69.175	26.3986	13	40	248	29	0.39	7.6	6	8.6	527	180
Amaranthaceae	Alternanthera sessilis	-35.29	145.18	eudicot	Alternanthera	C3	NSW	95	9.7	98.3	59.8583	12.8156	5	35	104	25	0.39	7.6	6	8.6	411	165
Amaranthaceae	Alternanthera sessilis	-32.35	147.81	eudicot	Alternanthera	C3	NSW	213	12.9	92.6	68.4917	26.3986	11	40	248	31	0.39	7.6	6	8.6	535	180
Amaranthaceae	Alternanthera sessilis	-33.1	147.13	eudicot	Alternanthera	C3	NSW	188	18.2	97.8	66.35	12.1578	6	37	245	30	0.39	7.6	6	8.6	477	176
Amaranthaceae	Alternanthera sessilis	-22.73	136.74	eudicot	Alternanthera	C3	NTA	258	5	45	81.7667	88.2809	42	57	292	5	0.39	7.6	6	8.6	270	232
Amaranthaceae	Alternanthera sessilis	-22.62	143.06	eudicot	Alternanthera	C3	QLD	216	1.5	45.7	79.8667	35.0415	51	74	290	6	0.39	7.6	6	8.6	423	238
Amaranthaceae	Alternanthera sessilis	-23.97	141.42	eudicot	Alternanthera	C3	QLD	137	1.3	37.8	83.2083		44	74	298	6	0.39	7.6	6	8.6	255	237
Amaranthaceae	Alternanthera sessilis	-24.16	148.88	eudicot	Alternanthera	C3	QLD	259	9.5	90.5	69.1583	2.16291	36	60	266	21	0.39	7.6	6	8.6	682	212
Amaranthaceae	Alternanthera sessilis	-26.87	148.71	eudicot	Alternanthera	C3	QLD	298	11.6	85.8	70.95	2.29062	22	39	257	27	0.39	7.6	6	8.6	566	199
Amaranthaceae	Alternanthera sessilis	-33.4	145.5	eudicot	Alternanthera	C3	NSW	121	7.9	82.8	67.3583	25.0912	3	35	175	24	0.39	7.6	6	8.6	378	173
Amaranthaceae	Alternanthera sessilis	-34.48	144.83	eudicot	Alternanthera	C3	NSW	90	7.2	87.9	63.35	236.586	3	39	136	25	0.39	7.6	6	8.6	389	171
Amaranthaceae	Alternanthera sessilis	-16.54	141.52	eudicot	Alternanthera	C3	QLD	6	0	69.2	69.1083	2.62361	78	152	289	1	0.39	7.6	6	8.6	1028	271
Amaranthaceae	Alternanthera sessilis	-29.1	148.42	eudicot	Alternanthera	C3	NSW	156	7.4	79.5	72.2833	16.5071	22	46	265	22	0.39	7.6	6	8.6	501	201
Amaranthaceae	Alternanthera sessilis	-15.63	141.9	eudicot	Alternanthera	C3	QLD	20	0	78.2	66.4333	1.4033	78	152	284	2	0.39	7.6	6	8.6	1161	268
Amaranthaceae	Alternanthera sessilis	-20.87	144.21	eudicot	Alternanthera	C3	QLD	334	5.9	64.6	73.4	7.24713	55	96	292	7	0.39	7.6	6	8.6	503	243
Amaranthaceae	Alternanthera sessilis	-28.71	148.18	eudicot	Alternanthera	C3	QLD	172	7.6	77.3	72.8167	2.40042	21	48	274	22	0.39	7.6	6	8.6	466	203
Amaranthaceae	Alternanthera sessilis	-20.87	144.25	eudicot	Alternanthera	C3	QLD	326	5.9	64.6	73.4	7.24713	55	96	293	6	0.39	7.6	6	8.6	500	243
Amaranthaceae	Alternanthera sessilis	-21.92	148.73	eudicot	Alternanthera	C3	QLD	185	5.7	93.2	67.85	12.1461	44	88	257	11	0.39	7.6	6	8.6	712	219
Amaranthaceae	Alternanthera sessilis	-30.39	149.84	eudicot	Alternanthera	C3	NSW	218	12.6	107.8	65.8167	7.30319	17	37	258	36	0.39	7.6	6	8.6	650	187
Amaranthaceae	Alternanthera sessilis	-16.45	143.44	eudicot	Alternanthera	C3	QLD	114	1	82.1	64.5	1.58055	76	145	282	2	0.39	7.6	6	8.6	964	265
Amaranthaceae	Alternanthera sessilis	-16.14	142.72	eudicot	Alternanthera	C3	QLD	71	0	79.3	65.6167	2.12504	77	147	284	1	0.39	7.6	6	8.6	1011	267
Amaranthaceae	Alternanthera sessilis	-19.57	147.16	eudicot	Alternanthera	C3	QLD	15	2.6	86.5	67.9333	5.20365	63	125	272	8	0.39	7.6	6	8.6	1008	240
Amaranthaceae	Alternanthera sessilis	-29.55	149.84	eudicot	Alternanthera	C3	NSW	216	9.8	101.8	67.5083	2.93549	17	37	259	28	0.39	7.6	6	8.6	598	190
Amaranthaceae	Alternanthera sessilis	-27.02	149.38	eudicot	Alternanthera	C3	QLD	252	10.8	92	69.7333	2.84041	22	43	266	26	0.39	7.6	6	8.6	578	202
Amaranthaceae	Alternanthera sessilis	-15.92	142.08	eudicot	Alternanthera	C3	QLD	32	0	77	66.7583	1.39608	78	150	284	1	0.39	7.6	6	8.6	1094	268
Amaranthaceae	Alternanthera sessilis	-20.89	139.45	eudicot	Alternanthera	C3	QLD	412	3.6	53.4	78.4333	9.57164	59	78	296	4	0.39	7.6	6	8.6	419	240
Amaranthaceae	Alternanthera sessilis	-19.12	138.18	eudicot	Alternanthera	C3	QLD	198	0	51.1	77.8583	4.00775	68	101	296	2	0.39	7.6	6	8.6	474	256
Amaranthaceae	Alternanthera sessilis	-20.78	139.5	eudicot	Alternanthera	C3	QLD	365	3.8	53.7	78.1167	4.37362	61	82	298	3	0.39	7.6	6	8.6	422	243
Amaranthaceae	Alternanthera sessilis	-17.02	145.41	eudicot	Alternanthera	C3	QLD	432	13.3	105.9	58.525	2.58987	55	134	251	31	0.99	4.9	9	3.1	1882	227
Amaranthaceae	Alternanthera sessilis	-17.3	145.58	eudicot	Alternanthera	C3	QLD	706	17.5	112.2	57.7583	7.23073	51	112	235	47	0.99	4.9	9	3.1	2114	209
Amaranthaceae	Alternanthera sessilis	-26.5	152.5	eudicot	Alternanthera	C3	QLD	160	11.2	128.3	63.3583	4.62446	30	60	242	35	0.99	4.9	9	3.1	1091	196
Amaranthaceae	Alternanthera sessilis	-16.55	145.15	eudicot	Alternanthera	C3	QLD	355	11.6	104.7	58.5667	3.55533	61	149	258	20	0.99	4.9	9	3.1	1706	237
Amaranthaceae	Alternanthera sessilis	-16.52	131.94	eudicot	Alternanthera	C3	NTA	198	0	62.4	76.7917	2.2499	73	111	294	1	0.58	6.2	9	7.2	689	266
Amaranthaceae	Alternanthera sessilis	-21.79	139.69	eudicot	Alternanthera	C3	QLD	287	1.6	45.9	80.3833	4.01843	55	80	295	5	0.58	6.2	9	7.2	356	242
Amaranthaceae	Alternanthera sessilis	-20.75	140.42	eudicot	Alternanthera	C3	QLD	210	2	48.4	78.6583	3.22115	64	100	297	3	0.58	6.2	9	7.2	470	253
Amaranthaceae	Alternanthera sessilis	-16.55	131.78	eudicot	Alternanthera	C3	NTA	213	0	61.5	76.9667	2.2499	72	109	294	1	0.58	6.2	9	7.2	692	265
Amaranthaceae	Alternanthera sessilis	-32.55	148.9	eudicot	Alternanthera	C3	NSW	413	19.1	109.5	64.8917	41.9602	6	18	224	45	0.58	6.2	9	7.2	700	159
Amaranthaceae	Alternanthera sessilis	-32.26	148.64	eudicot	Alternanthera	C3	NSW	294	15.2	103.1	66.9167	52.9378	8	29	236	41	0.58	6.2	9	7.2	650	170
Amaranthaceae	Alternanthera sessilis	-18.19	144.61	eudicot	Alternanthera	C3	QLD	752	17.8	100.7	62.0083	2.50616	70	91	245	3	0.58	6.2	9	7.2	718	218
Amaranthaceae	Alternanthera sessilis	-17.94	145.08	eudicot	Alternanthera	C3	QLD	608	14.9	101.2	61.05	2.375	67	104	247	4	0.58	6.2	9	7.2	806	219
Amaranthaceae	Alternanthera sessilis	-18.2	144.65	eudicot	Alternanthera	C3	QLD	806	17.8	100.7	62.0083	2.50616	70	87	242	3	0.58	6.2	9	7.2	701	214
Amaranthaceae	Alternanthera sessilis	-32.27	148.63	eudicot	Alternanthera	C3	NSW	280	15.2	103.1	66.9167	52.9378	8	28	237	41	0.58	6.2	9	7.2	643	171
Amaranthaceae	Alternanthera sessilis	-32.01	115.91	eudicot	Alternanthera	C3	WAU	14	1.9	105.5	64.4583	6.65292	57	89	137	7	2.85	4.4	4	2.5	806	185
Amaranthaceae	Alternanthera sessilis	-31.72	116.02	eudicot	Alternanthera	C3	WAU	30	3.6	106.9	64.8083	7.07718	57	83	134	8	2.85	4.4	4	2.5	718	185
Amaranthaceae	Alternanthera sessilis	-33.17	115.83	eudicot	Alternanthera	C3	WAU	15	0	109.9	60.5333	11.2441	54	65	129	13	2.85	4.4	4	2.5	875	167
Amaranthaceae	Alternanthera sessilis	-33.16	115.83	eudicot	Alternanthera	C3	WAU	15	1.9	111.3	60.6167	11.2441	55	66	129	13	2.85	4.4	4	2.5	876	168
Amaranthaceae	Alternanthera sessilis	-32.03	115.97	eudicot	Alternanthera	C3	WAU	9	1.9	105.5	64.4583	6.65292	57	86	135	8	2.85	4.4	4	2.5	820	184
Amaranthaceae	Alternanthera sessilis	-32.35	115.86	eudicot	Alternanthera	C3	WAU	13	1.9	107.8	63.1	6.65292	56	87	137	8	2.85	4.4	4	2.5	887	183
Amaranthaceae	Alternanthera sessilis	-26.89	153.14	eudicot	Alternanthera	C3	QLD	NA	1.5	121.9	64.975	4.72351	29	NA	NA	NA	2.85	4.4	4	2.5	NA	NA
Amaranthaceae	Alternanthera sessilis	-34.24	115.22	eudicot	Alternanthera	C3	WAU	12	0.2	113.9	57.5667	4.27256	51	98	144	12	2.09	4.5	10	2.5	1032	167
Amaranthaceae	Alternanthera sessilis	-19.14	146.07	eudicot	Alternanthera	C3	QLD	687	16.9	103.3	63.1667	3.56739	55	95	243	14	2.09	4.5	10	2.5	815	210
Amaranthaceae	Alternanthera sessilis	-15.85	136.55	eudicot	Alternanthera	C3	NTA	2	0	63.5	73.8917	1.25387	76	162	297	1	0.4	5.9	3	2.6	953	273
Amaranthaceae	Alternanthera sessilis	-20.39	146.49	eudicot	Alternanthera	C3	QLD	362	8.5	85.1	68.55	8.37413	53	99	269	8	0.4	5.9	3	2.6	670	227
Amaranthaceae	Alternanthera sessilis	-16.57	144.91	eudicot	Alternanthera	C3	QLD	319	8.4	98.9	59.7583	3.21152	64	147	261	13	0.44	4.9	8	5.1	1463	241
Amaranthaceae	Alternanthera sessilis	-18.3	143.79	eudicot	Alternanthera	C3	QLD	486	8.6	82.2	66.0833	4.88058	73	102	268	3	0.44	4.9	8	5.1	840	240
Amaranthaceae	Alternanthera sessilis	-17.03	144.12	eudicot	Alternanthera	C3	QLD	219	6	87.3	63.2083	5.05017	73	141	274	3	0.44	4.9	8	5.1	990	256
Amaranthaceae	Alternanthera sessilis	-31.83	116.33	eudicot	Alternanthera	C3	WAU	244	5.6	110.7	63.9583	7.07718	55	61	113	12	0.4	6.4	3	3	755	172
Amaranthaceae	Alternanthera sessilis	-31.96	115.85	eudicot	Alternanthera	C3	WAU	2	1	103.8	65.2083	2.11262	57	93	141	7	0.4	6.4	3	3	791	188
Amaranthaceae	Alternanthera sessilis	-31.75	115.8	eudicot	Alternanthera	C3	WAU	47	0	100.8	65.9167	2.11262	58	90	138	8	0.4	6.4	3	3	765	184
Amaranthaceae	Alternanthera sessilis	-32.09	115.82	eudicot	Alternanthera	C3	WAU	24	0	102.6	64.95	6.65292	57	91	139	8	0.4	6.4	3	3	806	185
Amaranthaceae	Alternanthera sessilis	-18.72	145.06	eudicot	Alternanthera	C3	QLD	478	13.5	93.4	64.125	12.8421	63	103	258	6	0.4	6.4	3	3	743	228
Amaranthaceae	Alternanthera sessilis	-21.96	134.57	eudicot	Alternanthera	C3	NTA	525	9.5	56.7	79.6083	14.8929	48	65	285	7	0.4	5.6	2	2.1	325	228
Amaranthaceae	Alternanthera sessilis	-19.41	133.62	eudicot	Alternanthera	C3	NTA	298	0.1	51.4	80.6833	4.82453	64	109	308	2	0.4	5.6	2	2.1	408	258
Amaranthaceae	Alternanthera sessilis	-19.46	133.6	eudicot	Alternanthera	C3	NTA	277	0.1	51.4	80.6833	4.82453	64	110	309	2	0.4	5.6	2	2.1	402	259
Amaranthaceae	Alternanthera sessilis	-25.89	129.25	eudicot	Alternanthera	C3	NTA	648	16.1	94.4	73.075	23.6222	24	43	273	11	0.4	5.6	2	2.1	271	207
Amaranthaceae	Alternanthera sessilis	-25.66	129.19	eudicot	Alternanthera	C3	NTA	637	12	88	74.7167	23.6222	26	46	275	11	0.4	5.6	2	2.1	270	210
Amaranthaceae	Alternanthera sessilis	-20.5	129.53	eudicot	Alternanthera	C3	NTA	387	1.5	60.6	79.6667	2.79583	56	79	309	4	0.4	5.6	2	2.1	372	252
Amaranthaceae	Alternanthera sessilis	-21.14	130.18	eudicot	Alternanthera	C3	NTA	368	2.1	58.7	80.2083	3.6886	54	74	307	5	0.4	5.6	2	2.1	350	248
Amaranthaceae	Alternanthera sessilis	-20.3	134.16	eudicot	Alternanthera	C3	NTA	345	2	51.5	80.8667	4.90364	63	102	306	4	0.4	5.6	2	2.1	373	252
Amaranthaceae	Alternanthera sessilis	-18.19	131.37	eudicot	Alternanthera	C3	NTA	229	0	56.1	79.25	2.80271	66	100	300	2	0.4	5.6	2	2.1	521	263
Amaranthaceae	Alternanthera sessilis	-19.55	130.74	eudicot	Alternanthera	C3	NTA	302	0.6	55.5	80.1583	6.55109	61	84	309	3	0.4	5.6	2	2.1	423	256
Amaranthaceae	Alternanthera sessilis	-19.58	129.89	eudicot	Alternanthera	C3	NTA	429	0.9	60.6	79.2	3.48876	60	79	304	4	0.4	5.6	2	2.1	431	252
Amaranthaceae	Alternanthera sessilis	-19.57	130.72	eudicot	Alternanthera	C3	NTA	303	0.6	55.5	80.1583	6.55109	61	84	309	3	0.4	5.6	2	2.1	422	256
Amaranthaceae	Alternanthera sessilis	-18.36	130.82	eudicot	Alternanthera	C3	NTA	288	0.1	58.3	78.9583	1.73753	65	97	298	3	0.4	5.6	2	2.1	496	261
Amaranthaceae	Alternanthera sessilis	-18.66	130.17	eudicot	Alternanthera	C3	NTA	407	0.3	60.8	78.6083	1.79905	64	90	295	3	0.4	5.6	2	2.1	465	256
Amaranthaceae	Alternanthera sessilis	-18.36	130.83	eudicot	Alternanthera	C3	NTA	287	0.1	58.3	78.9583	1.73753	65	97	299	3	0.4	5.6	2	2.1	496	261
Amaranthaceae	Alternanthera sessilis	-18.65	130.16	eudicot	Alternanthera	C3	NTA	408	1.1	62.7	78.125	1.79905	64	90	295	3	0.4	5.6	2	2.1	466	256
Amaranthaceae	Alternanthera sessilis	-18.58	129.97	eudicot	Alternanthera	C3	NTA	387	0.6	61.9	78.275	2.60265	64	94	297	3	0.4	5.6	2	2.1	457	258
Amaranthaceae	Alternanthera sessilis	-18.76	131.28	eudicot	Alternanthera	C3	NTA	239	0.1	56.1	79.575	3.70582	64	96	301	3	0.4	5.6	2	2.1	467	262
Amaranthaceae	Alternanthera sessilis	-23.77	133.86	eudicot	Alternanthera	C3	NTA	555	15.3	60.9	78.4417	42.1063	28	36	281	9	0.4	5.6	2	2.1	280	209
Amaranthaceae	Alternanthera sessilis	-22.7	130.78	eudicot	Alternanthera	C3	NTA	546	9.7	70.6	77.9333	24.0653	40	59	287	9	0.4	5.6	2	2.1	319	230
Amaranthaceae	Alternanthera sessilis	-22.73	130.88	eudicot	Alternanthera	C3	NTA	561	9.3	68.9	78.2333	24.0653	40	58	286	9	0.4	5.6	2	2.1	322	229
Amaranthaceae	Alternanthera sessilis	-22.71	130.93	eudicot	Alternanthera	C3	NTA	554	9.3	68.9	78.2333	24.0653	40	58	286	9	0.4	5.6	2	2.1	320	229
Amaranthaceae	Alternanthera sessilis	-24.3	134.11	eudicot	Alternanthera	C3	NTA	453	15.5	61.5	78.275	129.147	27	40	286	7	0.4	5.6	2	2.1	234	212
Amaranthaceae	Alternanthera sessilis	-24.6	133.5	eudicot	Alternanthera	C3	NTA	435	11.6	57.6	79.2	328.396	25	40	286	9	0.4	5.6	2	2.1	232	214
Amaranthaceae	Alternanthera sessilis	-23.87	133.98	eudicot	Alternanthera	C3	NTA	519	14.7	59.8	78.6417	42.1063	27	36	283	8	0.4	5.6	2	2.1	271	210
Amaranthaceae	Alternanthera sessilis	-22.41	131.49	eudicot	Alternanthera	C3	NTA	624	10.8	68.5	78.025	6.32395	41	57	282	8	0.4	5.6	2	2.1	335	227
Amaranthaceae	Alternanthera sessilis	-21.75	135.62	eudicot	Alternanthera	C3	NTA	361	4.9	48.1	81.1917	296.72	52	68	300	5	0.4	5.6	2	2.1	296	235
Amaranthaceae	Alternanthera sessilis	-21.92	135.08	eudicot	Alternanthera	C3	NTA	416	6.9	52	80.4667	24.155	49	68	297	6	0.4	5.6	2	2.1	309	233
Amaranthaceae	Alternanthera sessilis	-21.88	134.9	eudicot	Alternanthera	C3	NTA	439	6.8	52.2	80.5083	14.8929	50	68	297	6	0.4	5.6	2	2.1	316	233
Amaranthaceae	Alternanthera sessilis	-24.61	132.78	eudicot	Alternanthera	C3	NTA	462	10.7	61.7	78.675	327.294	24	39	277	11	0.4	5.6	2	2.1	258	213
Amaranthaceae	Alternanthera sessilis	-25.29	133.47	eudicot	Alternanthera	C3	NTA	384	10.2	58.8	78.95	328.396	26	44	278	9	0.4	5.6	2	2.1	215	214
Amaranthaceae	Alternanthera sessilis	-21.14	135.65	eudicot	Alternanthera	C3	NTA	330	3.6	49.3	80.85	32.0817	56	78	303	5	0.4	5.6	2	2.1	318	242
Amaranthaceae	Alternanthera sessilis	-21.25	136.1	eudicot	Alternanthera	C3	NTA	287	3.2	45.9	81.3583	24.6422	55	75	304	5	0.4	5.6	2	2.1	306	242
Amaranthaceae	Alternanthera sessilis	-25.25	133.53	eudicot	Alternanthera	C3	NTA	375	10	57.3	79.1917	267.972	25	45	279	9	0.4	5.6	2	2.1	211	215
Amaranthaceae	Alternanthera sessilis	-25.29	134.01	eudicot	Alternanthera	C3	NTA	353	9.5	53.8	79.9	328.396	25	46	280	8	0.4	5.6	2	2.1	192	215
Amaranthaceae	Alternanthera sessilis	-25.04	133.8	eudicot	Alternanthera	C3	NTA	350	10.2	56.1	79.4667	267.972	24	45	280	8	0.4	5.6	2	2.1	196	216
Amaranthaceae	Alternanthera sessilis	-25.29	133.45	eudicot	Alternanthera	C3	NTA	384	10.2	58.8	78.95	328.396	26	44	278	9	0.4	5.6	2	2.1	217	214
Amaranthaceae	Alternanthera sessilis	-25	133.79	eudicot	Alternanthera	C3	NTA	353	10.2	56.1	79.4667	267.972	24	45	280	8	0.4	5.6	2	2.1	197	216
Amaranthaceae	Alternanthera sessilis	-25.29	134.03	eudicot	Alternanthera	C3	NTA	346	9.5	53.8	79.9	328.396	25	46	280	8	0.4	5.6	2	2.1	189	215
Amaranthaceae	Alternanthera sessilis	-21.24	136.1	eudicot	Alternanthera	C3	NTA	286	3.2	45.9	81.3583	24.6422	55	76	304	5	0.4	5.6	2	2.1	306	243
Amaranthaceae	Alternanthera sessilis	-25.45	134.22	eudicot	Alternanthera	C3	NTA	277	9.2	53.5	79.9	328.396	25	50	283	7	0.4	5.6	2	2.1	175	218
Amaranthaceae	Alternanthera sessilis	-22.31	133.34	eudicot	Alternanthera	C3	NTA	592	10.5	59.1	79.3167	8.87803	41	60	281	8	0.4	5.6	2	2.1	318	224
Amaranthaceae	Alternanthera sessilis	-23.21	132.46	eudicot	Alternanthera	C3	NTA	589	11.5	63.5	78.6583	25.0699	31	48	278	9	0.4	5.6	2	2.1	291	218
Amaranthaceae	Alternanthera sessilis	-18.29	133.99	eudicot	Alternanthera	C3	NTA	234	0	54.1	79.2083	3.76296	68	111	300	1	0.4	5.6	2	2.1	482	264
Amaranthaceae	Alternanthera sessilis	-18.21	133.71	eudicot	Alternanthera	C3	NTA	286	0	56	78.8917	3.76296	67	107	298	1	0.4	5.6	2	2.1	499	262
Amaranthaceae	Alternanthera sessilis	-19.57	129.93	eudicot	Alternanthera	C3	NTA	405	0.9	60.6	79.2	3.48876	60	80	305	4	0.4	5.6	2	2.1	430	253
Amaranthaceae	Alternanthera sessilis	-19.68	129.78	eudicot	Alternanthera	C3	NTA	393	1.2	61.7	79.0167	3.48876	60	81	306	4	0.4	5.6	2	2.1	421	253
Amaranthaceae	Alternanthera sessilis	-19.37	129.97	eudicot	Alternanthera	C3	NTA	429	1.2	61.8	78.8667	3.51261	60	82	303	4	0.4	5.6	2	2.1	440	252
Amaranthaceae	Alternanthera sessilis	-21.55	133.31	eudicot	Alternanthera	C3	NTA	473	7.3	57.1	79.8917	46.8951	49	78	290	6	0.4	5.6	2	2.1	327	238
Amaranthaceae	Alternanthera sessilis	-22.21	130.2	eudicot	Alternanthera	C3	NTA	506	5.6	65.8	79.0083	6.33308	45	66	293	7	0.4	5.6	2	2.1	322	237
Amaranthaceae	Alternanthera sessilis	-25.3	133.34	eudicot	Alternanthera	C3	NTA	398	10.2	58.8	78.95	328.396	26	44	278	9	0.4	5.6	2	2.1	223	213
Amaranthaceae	Alternanthera sessilis	-21.76	133.69	eudicot	Alternanthera	C3	NTA	480	8.7	57	79.7417	40.2626	47	75	290	6	0.4	5.6	2	2.1	319	235
Amaranthaceae	Alternanthera sessilis	-20.79	134.24	eudicot	Alternanthera	C3	NTA	359	3.2	50.9	80.9333	13.7554	61	94	305	3	0.4	5.6	2	2.1	363	248
Amaranthaceae	Alternanthera sessilis	-21.81	133.71	eudicot	Alternanthera	C3	NTA	480	8.7	57	79.7417	40.2626	47	74	290	6	0.4	5.6	2	2.1	317	235
Amaranthaceae	Alternanthera sessilis	-21.11	133.92	eudicot	Alternanthera	C3	NTA	438	7.2	57.2	79.725	15.9042	56	87	294	6	0.4	5.6	2	2.1	351	243
Amaranthaceae	Alternanthera sessilis	-24.62	132.82	eudicot	Alternanthera	C3	NTA	458	10.7	61.7	78.675	327.294	24	39	277	11	0.4	5.6	2	2.1	258	214
Amaranthaceae	Alternanthera sessilis	-22.92	129.74	eudicot	Alternanthera	C3	NTA	444	3.1	64.5	79.6833	16.1495	42	68	296	7	0.4	5.6	2	2.1	288	238
Amaranthaceae	Alternanthera sessilis	-19.36	129.01	eudicot	Alternanthera	C3	NTA	473	2.5	65.5	78.1	2.48562	61	93	305	4	0.4	5.6	2	2.1	421	256
Amaranthaceae	Alternanthera sessilis	-20.37	131.92	eudicot	Alternanthera	C3	NTA	350	2.2	54.6	80.5167	8.09996	58	85	306	4	0.4	5.6	2	2.1	380	251
Amaranthaceae	Alternanthera sessilis	-20.77	130.38	eudicot	Alternanthera	C3	NTA	356	2.4	60.2	79.7333	9.45643	55	74	308	5	0.4	5.6	2	2.1	372	249
Amaranthaceae	Alternanthera sessilis	-24.57	132.23	eudicot	Alternanthera	C3	NTA	595	11.8	66.7	77.8583	328.396	24	31	273	12	0.4	5.6	2	2.1	294	208
Amaranthaceae	Alternanthera sessilis	-24.53	133.42	eudicot	Alternanthera	C3	NTA	439	11.4	57.8	79.2417	185.314	25	41	286	10	0.4	5.6	2	2.1	237	213
Amaranthaceae	Alternanthera sessilis	-18.55	134.32	eudicot	Alternanthera	C3	NTA	222	0	51.7	79.85	4.95725	68	112	310	1	0.4	5.6	2	2.1	456	264
Amaranthaceae	Alternanthera sessilis	-24.32	131.6	eudicot	Alternanthera	C3	NTA	644	11.6	69.8	77.5833	306.818	27	32	273	12	0.4	5.6	2	2.1	312	209
Amaranthaceae	Alternanthera sessilis	-21.12	134.47	eudicot	Alternanthera	C3	NTA	383	4.2	51	80.9	12.7081	60	87	303	3	0.4	5.6	2	2.1	357	243
Amaranthaceae	Alternanthera sessilis	-20.5	129.35	eudicot	Alternanthera	C3	NTA	372	1.9	62.9	79.2083	6.26968	56	83	310	4	0.4	5.6	2	2.1	360	254
Amaranthaceae	Alternanthera sessilis	-19.3	129.6	eudicot	Alternanthera	C3	NTA	425	2.2	64.3	78.1917	3.51261	61	87	305	4	0.4	5.6	2	2.1	430	255
Amaranthaceae	Alternanthera sessilis	-25.42	135.28	eudicot	Alternanthera	C3	NTA	168	7.9	49	80.9167	73.9097	26	53	299	1	0.4	5.6	2	2.1	130	223
Amaranthaceae	Alternanthera sessilis	-25.41	135.28	eudicot	Alternanthera	C3	NTA	169	7.9	49	80.9167	73.9097	26	53	299	1	0.4	5.6	2	2.1	131	223
Amaranthaceae	Alternanthera sessilis	-23.77	133.87	eudicot	Alternanthera	C3	NTA	556	15.3	60.9	78.4417	42.1063	28	36	281	9	0.4	5.6	2	2.1	281	209
Amaranthaceae	Alternanthera sessilis	-19.83	134.17	eudicot	Alternanthera	C3	NTA	325	0.4	51	80.9167	4.77933	63	110	307	2	0.4	5.6	2	2.1	383	255
Amaranthaceae	Alternanthera sessilis	-25.6	131.8	eudicot	Alternanthera	C3	NTA	538	13.4	74.5	76.075	176.884	25	26	271	11	0.4	5.6	2	2.1	245	205
Amaranthaceae	Alternanthera sessilis	-25.42	135.22	eudicot	Alternanthera	C3	NTA	175	7.9	49	80.9167	73.9097	26	53	298	1	0.4	5.6	2	2.1	134	223
Amaranthaceae	Alternanthera sessilis	-25.41	135.21	eudicot	Alternanthera	C3	NTA	176	7.9	49	80.9167	73.9097	26	53	297	1	0.4	5.6	2	2.1	135	223
Amaranthaceae	Alternanthera sessilis	-19.08	130.09	eudicot	Alternanthera	C3	NTA	415	1	61.4	78.7167	5.11904	62	85	296	4	0.4	5.6	2	2.1	448	254
Amaranthaceae	Alternanthera sessilis	-18.53	129.38	eudicot	Alternanthera	C3	NTA	370	0.3	61.1	78.5167	4.91685	65	101	299	3	0.4	5.6	2	2.1	453	262
Amaranthaceae	Alternanthera sessilis	-24.56	132.23	eudicot	Alternanthera	C3	NTA	602	11.8	66.7	77.8583	328.396	24	31	272	12	0.4	5.6	2	2.1	296	208
Amaranthaceae	Alternanthera sessilis	-23.75	133.99	eudicot	Alternanthera	C3	NTA	545	15.3	60.9	78.4417	42.1063	28	37	273	8	0.4	5.6	2	2.1	280	210
Amaranthaceae	Alternanthera sessilis	-24.29	131.6	eudicot	Alternanthera	C3	NTA	725	11.6	69.8	77.5833	306.818	27	28	270	13	0.4	5.6	2	2.1	326	206
Amaranthaceae	Alternanthera sessilis	-20.77	134.2	eudicot	Alternanthera	C3	NTA	356	3.2	50.9	80.9333	13.7554	61	94	306	3	0.4	5.6	2	2.1	362	248
Amaranthaceae	Alternanthera sessilis	-20.75	134.18	eudicot	Alternanthera	C3	NTA	353	3.2	50.9	80.9333	13.7554	61	95	306	4	0.4	5.6	2	2.1	364	248
Amaranthaceae	Alternanthera sessilis	-20.76	134.22	eudicot	Alternanthera	C3	NTA	357	3.2	50.9	80.9333	13.7554	61	94	306	3	0.4	5.6	2	2.1	363	248
Amaranthaceae	Alternanthera sessilis	-20.69	134.11	eudicot	Alternanthera	C3	NTA	344	3.2	51.2	80.9333	13.7554	60	96	306	4	0.4	5.6	2	2.1	360	249
Amaranthaceae	Alternanthera sessilis	-21.6	133.4	eudicot	Alternanthera	C3	NTA	465	6.6	55.8	80.1333	46.8951	49	78	291	6	0.4	5.6	2	2.1	322	238
Amaranthaceae	Alternanthera sessilis	-26.09	125.31	eudicot	Alternanthera	C3	WAU	424	1.6	82.1	76.5917	3.83803	21	56	297	4	0.4	5.6	2	2.1	168	223
Amaranthaceae	Alternanthera sessilis	-28.7	115.04	eudicot	Alternanthera	C3	WAU	146	1.8	82.8	72.2417	7.53097	53	82	153	5	0.4	5.6	2	2.1	451	198
Amaranthaceae	Alternanthera sessilis	-28.73	115	eudicot	Alternanthera	C3	WAU	166	1.8	82.8	72.2417	7.53097	55	81	152	5	0.4	5.6	2	2.1	463	197
Amaranthaceae	Alternanthera sessilis	-28.96	116.32	eudicot	Alternanthera	C3	WAU	298	4.6	92.5	71.1833	25.7255	37	62	138	9	0.4	5.6	2	2.1	300	201
Amaranthaceae	Alternanthera sessilis	-17.2	138.06	eudicot	Alternanthera	C3	QLD	49	0	61.4	74.225	2.03176	74	141	293	1	0.4	5.6	2	2.1	836	264
Amaranthaceae	Alternanthera sessilis	-17.13	138.11	eudicot	Alternanthera	C3	QLD	39	0	58.4	74.7083	2.03176	75	143	293	1	0.4	5.6	2	2.1	864	264
Amaranthaceae	Alternanthera sessilis	-13.15	134.87	eudicot	Alternanthera	C3	NTA	56	0	90.1	68.1167	1.49293	73	169	286	1	0.4	5.6	2	2.1	1131	271
Amaranthaceae	Alternanthera sessilis	-13.57	135.78	eudicot	Alternanthera	C3	NTA	10	0	84.1	68.8083	1.38483	70	176	289	1	0.4	5.6	2	2.1	1125	273
Amaranthaceae	Alternanthera sessilis	-13.96	136.46	eudicot	Alternanthera	C3	NTA	19	0	82.5	68.7417	3.34945	67	179	288	2	0.4	5.6	2	2.1	1230	271
Amaranthaceae	Alternanthera sessilis	-15.26	144.43	eudicot	Alternanthera	C3	QLD	54	0.4	94.1	61.225	2.49694	72	171	278	3	0.4	5.6	2	2.1	1062	260
Amaranthaceae	Alternanthera sessilis	-15.27	144.43	eudicot	Alternanthera	C3	QLD	59	0.4	94.1	61.225	2.49694	72	171	277	3	0.4	5.6	2	2.1	1062	260
Amaranthaceae	Alternanthera sessilis	-20.08	142.42	eudicot	Alternanthera	C3	QLD	175	1.4	55.4	75.1083	19.1383	67	96	298	3	0.4	5.6	2	2.1	533	252
Amaranthaceae	Alternanthera sessilis	-19.9	142.21	eudicot	Alternanthera	C3	QLD	158	1.3	55.4	74.9583	4.32803	69	101	299	2	0.4	5.6	2	2.1	544	255
Amaranthaceae	Alternanthera sessilis	-19.88	141.56	eudicot	Alternanthera	C3	QLD	103	0	50.4	76.4833	7.88818	70	107	303	3	0.4	5.6	2	2.1	535	259
Amaranthaceae	Alternanthera sessilis	-19.5	142.32	eudicot	Alternanthera	C3	QLD	167	1.7	58	73.9833	4.32803	71	108	298	2	0.4	5.6	2	2.1	591	257
Amaranthaceae	Alternanthera sessilis	-18.39	133.89	eudicot	Alternanthera	C3	NTA	279	0	54.5	79.275	3.76296	67	108	299	1	0.7	5.4	4	1.7	480	262
Amaranthaceae	Alternanthera sessilis	-19.03	134.12	eudicot	Alternanthera	C3	NTA	298	0	53	80.1083	6.6668	65	110	307	1	0.7	5.4	4	1.7	432	259
Amaranthaceae	Alternanthera sessilis	-17.37	133.41	eudicot	Alternanthera	C3	NTA	207	0	59.2	77.65	2.70916	69	109	298	1	0.7	5.4	4	1.7	538	267
Amaranthaceae	Alternanthera sessilis	-17.38	133.4	eudicot	Alternanthera	C3	NTA	210	0	59.2	77.65	2.70916	69	110	299	1	0.7	5.4	4	1.7	539	267
Amaranthaceae	Alternanthera sessilis	-17.66	133.54	eudicot	Alternanthera	C3	NTA	199	0	58.1	77.9	2.98781	69	109	300	1	0.7	5.4	4	1.7	531	267
Amaranthaceae	Alternanthera sessilis	-17.61	133.52	eudicot	Alternanthera	C3	NTA	203	0	58.1	77.9	2.98781	69	109	300	1	0.7	5.4	4	1.7	537	267
Amaranthaceae	Alternanthera sessilis	-17.67	133.52	eudicot	Alternanthera	C3	NTA	199	0	57.2	78.2333	2.98781	69	109	301	1	0.7	5.4	4	1.7	531	267
Amaranthaceae	Alternanthera sessilis	-17.64	133.54	eudicot	Alternanthera	C3	NTA	202	0	58.1	77.9	2.98781	69	109	300	1	0.7	5.4	4	1.7	535	267
Amaranthaceae	Alternanthera sessilis	-24.08	147.75	eudicot	Alternanthera	C3	QLD	249	8.3	77	72.15	4.2967	39	61	274	19	0.7	5.4	4	1.7	698	217
Amaranthaceae	Alternanthera sessilis	-25.49	148.86	eudicot	Alternanthera	C3	QLD	395	16.5	96.2	68.525	5.24228	30	36	258	22	0.7	5.4	4	1.7	652	197
Amaranthaceae	Alternanthera sessilis	-25.51	148.74	eudicot	Alternanthera	C3	QLD	490	14.5	90.9	69.6083	7.03639	30	30	254	21	0.7	5.4	4	1.7	662	192
Amaranthaceae	Alternanthera sessilis	-18.44	133.99	eudicot	Alternanthera	C3	NTA	262	0	54.5	79.275	3.76296	67	110	299	1	0.7	5.4	4	1.7	473	262
Amaranthaceae	Alternanthera sessilis	-20.46	144.84	eudicot	Alternanthera	C3	QLD	721	13.3	82.7	68.9417	2.76211	56	79	265	9	0.7	5.4	4	1.7	617	219
Amaranthaceae	Alternanthera sessilis	-17.73	133.57	eudicot	Alternanthera	C3	NTA	208	0	57.2	78.2333	2.98781	69	110	301	1	0.7	5.4	4	1.7	528	267
Amaranthaceae	Alternanthera sessilis	-24.75	146.54	eudicot	Alternanthera	C3	QLD	488	16.4	75.9	73.05	2.50794	33	33	264	15	0.7	5.4	4	1.7	561	201
Amaranthaceae	Alternanthera sessilis	-17.6	133.51	eudicot	Alternanthera	C3	NTA	202	0	58.1	77.9	2.98781	69	110	301	1	0.7	5.4	4	1.7	538	267
Amaranthaceae	Alternanthera sessilis	-17.63	133.5	eudicot	Alternanthera	C3	NTA	203	0	58.1	77.9	2.98781	69	109	300	1	0.7	5.4	4	1.7	534	267
Amaranthaceae	Alternanthera sessilis	-17.63	133.51	eudicot	Alternanthera	C3	NTA	203	0	58.1	77.9	2.98781	69	109	300	1	0.7	5.4	4	1.7	535	267
Amaranthaceae	Alternanthera sessilis	-17.67	133.54	eudicot	Alternanthera	C3	NTA	199	0	57.2	78.2333	2.98781	69	109	301	1	0.7	5.4	4	1.7	531	267
Amaranthaceae	Alternanthera sessilis	-17.69	133.55	eudicot	Alternanthera	C3	NTA	201	0	57.2	78.2333	2.98781	69	110	301	1	0.7	5.4	4	1.7	531	267
Amaranthaceae	Alternanthera sessilis	-21.18	135.89	eudicot	Alternanthera	C3	NTA	308	3.3	46.5	81.325	32.0817	55	77	304	5	0.7	5.4	4	1.7	310	243
Amaranthaceae	Alternanthera sessilis	-21.22	136.08	eudicot	Alternanthera	C3	NTA	290	3.2	45.9	81.3583	24.6422	55	76	304	5	0.7	5.4	4	1.7	306	243
Amaranthaceae	Alternanthera sessilis	-21.18	136.07	eudicot	Alternanthera	C3	NTA	293	3.2	45.9	81.3583	24.6422	55	76	304	5	0.7	5.4	4	1.7	309	243
Amaranthaceae	Alternanthera sessilis	-21.23	136.01	eudicot	Alternanthera	C3	NTA	295	3.2	45.9	81.3583	24.6422	55	76	304	5	0.7	5.4	4	1.7	307	242
Amaranthaceae	Alternanthera sessilis	-21.2	135.8	eudicot	Alternanthera	C3	NTA	316	3.6	47	81.2583	32.0817	55	76	303	5	0.7	5.4	4	1.7	312	242
Amaranthaceae	Alternanthera sessilis	-27.62	140.69	eudicot	Alternanthera	C3	SOA	62	1.6	40	84.6833		24	62	290	6	0.73	6.8	7	7.8	176	220
Amaranthaceae	Alternanthera sessilis	-27.7	140.84	eudicot	Alternanthera	C3	SOA	56	1.5	40.6	84.7083		24	62	290	6	0.73	6.8	7	7.8	178	220
Amaranthaceae	Alternanthera sessilis	-24.92	139.65	eudicot	Alternanthera	C3	QLD	78	2.1	36.6	84.1667	30.3573	36	69	298	4	0.73	6.8	7	7.8	198	233
Amaranthaceae	Alternanthera sessilis	-30.98	142.67	eudicot	Alternanthera	C3	NSW	251	6	64	76.3667		9	37	257	16	0.73	6.8	7	7.8	282	187
Amaranthaceae	Alternanthera sessilis	-30.97	142.67	eudicot	Alternanthera	C3	NSW	255	6	64	76.3667		9	37	257	16	0.73	6.8	7	7.8	283	187
Amaranthaceae	Alternanthera sessilis	-27.74	135.25	eudicot	Alternanthera	C3	SOA	99	4.6	53.7	79.1333	328.396	22	58	293	8	0.73	6.8	7	7.8	176	218
Amaranthaceae	Alternanthera sessilis	-28.03	138.65	eudicot	Alternanthera	C3	SOA	58	1.8	45	82.3833		22	54	287	7	0.73	6.8	7	7.8	160	216
Amaranthaceae	Alternanthera sessilis	-24.51	139.61	eudicot	Alternanthera	C3	QLD	90	2	36.5	84.05	30.3573	37	72	299	4	0.73	6.8	7	7.8	200	235
Amaranthaceae	Alternanthera sessilis	-24.51	133.09	eudicot	Alternanthera	C3	NTA	440	11.3	60.5	78.7833	185.314	26	40	288	10	0.73	6.8	7	7.8	247	215
Amaranthaceae	Alternanthera sessilis	-29.58	139.05	eudicot	Alternanthera	C3	SOA	81	1.7	54.3	79.4833		22	46	274	8	0.73	6.8	7	7.8	166	204
Amaranthaceae	Alternanthera sessilis	-25.14	135.59	eudicot	Alternanthera	C3	NTA	170	7.4	46.6	81.55		27	53	299	2	0.73	6.8	7	7.8	146	224
Amaranthaceae	Alternanthera sessilis	-25.86	134.7	eudicot	Alternanthera	C3	NTA	220	8	52.4	80.075	26.8487	25	52	286	5	0.73	6.8	7	7.8	152	219
Amaranthaceae	Alternanthera sessilis	-25.66	134.72	eudicot	Alternanthera	C3	NTA	237	8.3	51.4	80.325	26.8487	25	51	294	4	0.73	6.8	7	7.8	154	219
Amaranthaceae	Alternanthera sessilis	-25.96	134.78	eudicot	Alternanthera	C3	NTA	218	8	52.4	80.075	26.8487	25	53	286	5	0.73	6.8	7	7.8	152	219
Amaranthaceae	Alternanthera sessilis	-25.63	135.23	eudicot	Alternanthera	C3	NTA	206	7.7	49.9	80.7583	328.396	25	53	296	2	0.73	6.8	7	7.8	138	221
Amaranthaceae	Alternanthera sessilis	-27.23	135.25	eudicot	Alternanthera	C3	SOA	140	5.4	52.7	79.6083		23	56	287	8	0.73	6.8	7	7.8	166	218
Amaranthaceae	Alternanthera sessilis	-25.14	135.61	eudicot	Alternanthera	C3	NTA	171	7.4	46.6	81.55		27	54	299	2	0.73	6.8	7	7.8	146	224
Amaranthaceae	Alternanthera sessilis	-25.24	132.5	eudicot	Alternanthera	C3	NTA	471	10	64.2	78.05	212.913	25	35	275	10	0.73	6.8	7	7.8	242	210
Amaranthaceae	Alternanthera sessilis	-27.79	139.08	eudicot	Alternanthera	C3	SOA	59	1.7	42.8	83.2667	328.396	23	56	288	6	0.73	6.8	7	7.8	164	218
Amaranthaceae	Alternanthera sessilis	-26.52	139.64	eudicot	Alternanthera	C3	SOA	31	2	38.8	84.3	87.4966	29	63	295	4	0.73	6.8	7	7.8	169	226
Amaranthaceae	Alternanthera sessilis	-26.54	139.65	eudicot	Alternanthera	C3	SOA	33	2	38.8	84.3	87.4966	29	63	295	4	0.73	6.8	7	7.8	169	226
Amaranthaceae	Alternanthera sessilis	-26.71	139.48	eudicot	Alternanthera	C3	SOA	28	2	39.3	84.1667	9.05788	29	62	294	4	0.73	6.8	7	7.8	167	225
Amaranthaceae	Alternanthera sessilis	-27.3	133.62	eudicot	Alternanthera	C3	SOA	324	8.5	65.1	76.65		28	48	273	7	0.73	6.8	7	7.8	198	208
Amaranthaceae	Alternanthera sessilis	-27.3	133.61	eudicot	Alternanthera	C3	SOA	321	8.5	65.1	76.65		28	48	273	7	0.73	6.8	7	7.8	198	208
Amaranthaceae	Alternanthera sessilis	-27.26	135.5	eudicot	Alternanthera	C3	SOA	115	4.9	51	80.0833	328.396	22	57	288	7	0.73	6.8	7	7.8	156	219
Amaranthaceae	Alternanthera sessilis	-28.48	136.48	eudicot	Alternanthera	C3	SOA	41	2.9	52.2	79.55		13	58	293	8	0.73	6.8	7	7.8	131	216
Amaranthaceae	Alternanthera sessilis	-27.78	135.21	eudicot	Alternanthera	C3	SOA	105	4.6	53.7	79.1333	328.396	22	58	292	8	0.73	6.8	7	7.8	176	217
Amaranthaceae	Alternanthera sessilis	-27.75	135.24	eudicot	Alternanthera	C3	SOA	104	4.6	53.7	79.1333	328.396	22	58	292	8	0.73	6.8	7	7.8	176	217
Amaranthaceae	Alternanthera sessilis	-27.87	135.12	eudicot	Alternanthera	C3	SOA	127	4.7	55.4	78.575	328.396	20	58	290	8	0.73	6.8	7	7.8	174	215
Amaranthaceae	Alternanthera sessilis	-27.66	140.79	eudicot	Alternanthera	C3	SOA	72	1.6	40	84.6833		24	61	289	6	0.73	6.8	7	7.8	177	219
Amaranthaceae	Alternanthera sessilis	-27.63	140.83	eudicot	Alternanthera	C3	SOA	104	1.6	40	84.6833		24	58	287	6	0.73	6.8	7	7.8	184	218
Amaranthaceae	Alternanthera sessilis	-26.78	140.69	eudicot	Alternanthera	C3	SOA	66	1.8	38.1	84.8		33	64	293	5	0.73	6.8	7	7.8	163	224
Amaranthaceae	Alternanthera sessilis	-27.75	139.03	eudicot	Alternanthera	C3	SOA	64	1.7	42.8	83.2667	328.396	23	56	288	6	0.73	6.8	7	7.8	163	218
Amaranthaceae	Alternanthera sessilis	-30.97	136.55	eudicot	Alternanthera	C3	SOA	96	0.5	66.3	74.4917		3	53	265	11	0.73	6.8	7	7.8	169	194
Amaranthaceae	Alternanthera sessilis	-30.96	136.53	eudicot	Alternanthera	C3	SOA	144	0.5	66.3	74.4917		3	52	126	11	0.73	6.8	7	7.8	176	192
Amaranthaceae	Alternanthera sessilis	-31	136.58	eudicot	Alternanthera	C3	SOA	134	0.6	68	73.8667		1	52	126	11	0.73	6.8	7	7.8	176	192
Amaranthaceae	Alternanthera sessilis	-26.45	135.39	eudicot	Alternanthera	C3	SOA	140	6.2	49.6	80.6417	328.396	25	55	289	5	0.73	6.8	7	7.8	141	221
Amaranthaceae	Alternanthera sessilis	-26.45	135.89	eudicot	Alternanthera	C3	SOA	97	5.5	47.6	81.2167	208.32	25	57	292	4	0.73	6.8	7	7.8	133	223
Amaranthaceae	Alternanthera sessilis	-27.62	134.69	eudicot	Alternanthera	C3	SOA	210	5.6	56.7	78.4		22	54	280	8	0.73	6.8	7	7.8	182	212
Amaranthaceae	Alternanthera sessilis	-29.54	138.81	eudicot	Alternanthera	C3	SOA	98	1.4	53.7	79.3917		19	45	274	9	0.73	6.8	7	7.8	171	203
Amaranthaceae	Alternanthera sessilis	-29.4	139.44	eudicot	Alternanthera	C3	SOA	33	1.4	51.3	80.4917	328.396	23	51	285	8	0.73	6.8	7	7.8	166	208
Amaranthaceae	Alternanthera sessilis	-25.31	134.38	eudicot	Alternanthera	C3	NTA	344	10.2	55.9	79.5	328.396	24	46	280	6	0.73	6.8	7	7.8	180	215
Amaranthaceae	Alternanthera sessilis	-27.13	138.71	eudicot	Alternanthera	C3	SOA	20	2.1	41.2	83.5333	25.6146	31	60	293	4	0.73	6.8	7	7.8	157	223
Amaranthaceae	Alternanthera sessilis	-27.11	138.72	eudicot	Alternanthera	C3	SOA	20	2.1	41.2	83.5333	25.6146	31	60	294	4	0.73	6.8	7	7.8	158	223
Amaranthaceae	Alternanthera sessilis	-25.22	134.53	eudicot	Alternanthera	C3	NTA	361	9.6	53.5	79.9333	124.355	25	45	289	5	0.73	6.8	7	7.8	179	214
Amaranthaceae	Alternanthera sessilis	-26.42	135.45	eudicot	Alternanthera	C3	SOA	120	6.2	49.6	80.6417	328.396	25	55	290	5	0.73	6.8	7	7.8	138	222
Amaranthaceae	Alternanthera sessilis	-25.12	135.53	eudicot	Alternanthera	C3	NTA	174	7.4	46.6	81.55		27	54	299	2	0.73	6.8	7	7.8	145	224
Amaranthaceae	Alternanthera sessilis	-26.79	139.52	eudicot	Alternanthera	C3	SOA	33	1.9	39.2	84.2667	87.4966	29	63	294	4	0.73	6.8	7	7.8	167	225
Amaranthaceae	Alternanthera sessilis	-26.47	139.58	eudicot	Alternanthera	C3	SOA	31	2	38.6	84.3417	12.8836	29	63	295	4	0.73	6.8	7	7.8	169	226
Amaranthaceae	Alternanthera sessilis	-26.49	139.59	eudicot	Alternanthera	C3	SOA	30	2	38.6	84.3417	12.8836	29	63	295	4	0.73	6.8	7	7.8	169	227
Amaranthaceae	Alternanthera sessilis	-26.79	139.54	eudicot	Alternanthera	C3	SOA	34	1.9	39.2	84.2667	87.4966	29	63	294	4	0.73	6.8	7	7.8	167	225
Amaranthaceae	Alternanthera sessilis	-27.34	135.14	eudicot	Alternanthera	C3	SOA	152	5.4	53.8	79.25		23	55	286	8	0.73	6.8	7	7.8	174	217
Amaranthaceae	Alternanthera sessilis	-27.39	135.26	eudicot	Alternanthera	C3	SOA	135	5.2	53.3	79.4333		22	56	286	8	0.73	6.8	7	7.8	175	217
Amaranthaceae	Alternanthera sessilis	-27.92	138.67	eudicot	Alternanthera	C3	SOA	51	1.7	43.9	82.7417		23	55	288	7	0.73	6.8	7	7.8	159	217
Amaranthaceae	Alternanthera sessilis	-29.57	136.88	eudicot	Alternanthera	C3	SOA	29	1.1	55.7	78.2083		11	56	285	9	0.73	6.8	7	7.8	146	210
Amaranthaceae	Alternanthera sessilis	-25.66	140.06	eudicot	Alternanthera	C3	QLD	56	2	37	84.4333	232.472	34	66	297	4	0.73	6.8	7	7.8	189	230
Amaranthaceae	Alternanthera sessilis	-26.42	135.67	eudicot	Alternanthera	C3	SOA	97	5.8	48.3	81.0333	208.32	25	56	292	4	0.73	6.8	7	7.8	134	223
Amaranthaceae	Alternanthera sessilis	-26.43	135.47	eudicot	Alternanthera	C3	SOA	120	6.2	49.6	80.6417	328.396	25	55	290	5	0.73	6.8	7	7.8	138	222
Amaranthaceae	Alternanthera sessilis	-26.28	134.72	eudicot	Alternanthera	C3	SOA	237	7.4	53.2	79.825		25	52	284	6	0.73	6.8	7	7.8	160	217
Amaranthaceae	Alternanthera sessilis	-30	145.9	eudicot	Alternanthera	C3	NSW	106	1.9	52	78.1833	18.1534	17	51	268	18	0.73	6.8	7	7.8	371	202
Amaranthaceae	Alternanthera sessilis	-29.7	137.06	eudicot	Alternanthera	C3	SOA	24	1	56.3	78.0417		13	55	284	9	0.73	6.8	7	7.8	154	209
Amaranthaceae	Alternanthera sessilis	-29.7	137.07	eudicot	Alternanthera	C3	SOA	21	1	56.3	78.0417		13	56	285	9	0.73	6.8	7	7.8	154	209
Amaranthaceae	Alternanthera sessilis	-26.38	140.02	eudicot	Alternanthera	C3	SOA	55	1.8	38.1	84.5583	328.396	32	63	295	4	0.73	6.8	7	7.8	168	226
Amaranthaceae	Alternanthera sessilis	-27.76	140.72	eudicot	Alternanthera	C3	SOA	54	1.5	40.6	84.6083		24	61	290	6	0.73	6.8	7	7.8	176	220
Amaranthaceae	Alternanthera sessilis	-30.15	138.3	eudicot	Alternanthera	C3	SOA	104	2.1	60.8	77.0417		15	43	268	11	0.73	6.8	7	7.8	178	198
Amaranthaceae	Alternanthera sessilis	-31.08	141.67	eudicot	Alternanthera	C3	NSW	211	5	63.7	75.95		10	41	260	14	0.73	6.8	7	7.8	226	186
Amaranthaceae	Alternanthera sessilis	-31	141.7	eudicot	Alternanthera	C3	NSW	227	5	63.7	75.95		10	41	255	14	0.73	6.8	7	7.8	230	186
Amaranthaceae	Alternanthera sessilis	-31.07	141.72	eudicot	Alternanthera	C3	NSW	191	5	63.7	75.95		10	41	256	13	0.73	6.8	7	7.8	225	187
Amaranthaceae	Alternanthera sessilis	-31.06	141.71	eudicot	Alternanthera	C3	NSW	207	5	63.7	75.95		10	41	255	14	0.73	6.8	7	7.8	228	187
Amaranthaceae	Alternanthera sessilis	-32.7	143.2	eudicot	Alternanthera	C3	NSW	75	2.9	69.7	70.1917		4	41	249	17	0.73	6.8	7	7.8	279	183
Amaranthaceae	Alternanthera sessilis	-32.72	143.27	eudicot	Alternanthera	C3	NSW	77	2.9	69.7	70.1917		4	41	249	17	0.73	6.8	7	7.8	277	183
Amaranthaceae	Alternanthera sessilis	-26.08	140.4	eudicot	Alternanthera	C3	SOA	72	1.8	37.4	84.6083	328.396	34	65	295	5	0.73	6.8	7	7.8	180	228
Amaranthaceae	Alternanthera sessilis	-25.82	140.41	eudicot	Alternanthera	C3	QLD	62	1.9	37.2	84.5	232.472	36	67	296	5	0.73	6.8	7	7.8	188	230
Amaranthaceae	Alternanthera sessilis	-31.2	136.82	eudicot	Alternanthera	C3	SOA	163	1.1	69.4	73.425		1	50	123	12	0.73	6.8	7	7.8	186	188
Amaranthaceae	Alternanthera sessilis	-23.38	134.67	eudicot	Alternanthera	C3	NTA	608	14.3	59.8	78.75	134.545	33	38	272	8	0.73	6.8	7	7.8	298	210
Amaranthaceae	Alternanthera sessilis	-30.75	143.06	eudicot	Alternanthera	C3	NSW	155	4	59.9	77.475		10	43	266	14	0.73	6.8	7	7.8	266	196
Amaranthaceae	Alternanthera sessilis	-30.75	143.07	eudicot	Alternanthera	C3	NSW	158	4	59.9	77.475		10	43	266	14	0.73	6.8	7	7.8	268	195
Amaranthaceae	Alternanthera sessilis	-31.18	142.37	eudicot	Alternanthera	C3	NSW	221	6.4	66.1	74.9917		8	39	256	16	0.73	6.8	7	7.8	268	186
Amaranthaceae	Alternanthera sessilis	-29.34	142.1	eudicot	Alternanthera	C3	NSW	131	1.5	49.2	83.7917	25.6146	17	52	276	10	0.73	6.8	7	7.8	230	205
Amaranthaceae	Alternanthera sessilis	-27.32	138.62	eudicot	Alternanthera	C3	SOA	19	2.1	42.2	83.2083	25.6146	30	59	292	4	0.73	6.8	7	7.8	157	222
Amaranthaceae	Alternanthera sessilis	-27.01	139.3	eudicot	Alternanthera	C3	SOA	30	1.9	40.3	83.9167		28	61	293	4	0.73	6.8	7	7.8	163	223
Amaranthaceae	Alternanthera sessilis	-26.15	134.86	eudicot	Alternanthera	C3	SOA	224	7.6	52.3	80.075		24	52	285	5	0.73	6.8	7	7.8	153	218
Amaranthaceae	Alternanthera sessilis	-29.54	136.15	eudicot	Alternanthera	C3	SOA	92	2.2	59.8	76.8667		7	57	281	8	0.73	6.8	7	7.8	138	207
Amaranthaceae	Alternanthera sessilis	-26.53	135	eudicot	Alternanthera	C3	SOA	209	6.6	52.2	79.975		24	53	285	7	0.73	6.8	7	7.8	157	217
Amaranthaceae	Alternanthera sessilis	-26.44	134.86	eudicot	Alternanthera	C3	SOA	209	7	53.1	79.8		25	53	285	6	0.73	6.8	7	7.8	156	217
Amaranthaceae	Alternanthera sessilis	-12.91	132.41	eudicot	Alternanthera	C3	NTA	11	0	89.8	69.7583	0.877989	71	167	286	2	0.73	6.8	7	7.8	1400	278
Amaranthaceae	Alternanthera sessilis	-12.92	132.42	eudicot	Alternanthera	C3	NTA	12	0	89.8	69.7583	0.877989	71	167	287	2	0.73	6.8	7	7.8	1400	278
Amaranthaceae	Alternanthera sessilis	-36.38	145.68	eudicot	Alternanthera	C3	VIC	174	11.6	113	54.9833	6.80371	14	34	94	31	0.73	6.8	7	7.8	590	150
Amaranthaceae	Alternanthera sessilis	-36.38	145.7	eudicot	Alternanthera	C3	VIC	171	11.6	113	54.9833	6.80371	14	34	94	32	0.73	6.8	7	7.8	590	150
Amaranthaceae	Alternanthera sessilis	-21.15	149.18	eudicot	Alternanthera	C3	QLD	8	NA	NA	NA	9.70598	54	115	259	17	0.73	6.8	7	7.8	1733	225
Amaranthaceae	Alternanthera sessilis	-16.52	145.03	eudicot	Alternanthera	C3	QLD	337	11.6	104.7	58.5667	3.55533	61	149	260	16	0.73	6.8	7	7.8	1588	240
Amaranthaceae	Alternanthera sessilis	-16.92	145.37	eudicot	Alternanthera	C3	QLD	394	10	102.3	58.8917	3.55533	56	138	253	28	0.73	6.8	7	7.8	1828	229
Amaranthaceae	Alternanthera sessilis	-22.12	148.56	eudicot	Alternanthera	C3	QLD	176	6.4	91.4	68.2417	14.3276	40	86	264	13	0.73	6.8	7	7.8	640	220
Amaranthaceae	Alternanthera sessilis	-19.67	146.83	eudicot	Alternanthera	C3	QLD	80	6.7	89.2	67.325	6.46179	61	122	271	7	0.73	6.8	7	7.8	870	238
Amaranthaceae	Alternanthera sessilis	-19.66	146.83	eudicot	Alternanthera	C3	QLD	79	5.6	88.6	67.3417	6.46179	63	122	271	7	0.73	6.8	7	7.8	874	238
Amaranthaceae	Alternanthera sessilis	-21.04	146.58	eudicot	Alternanthera	C3	QLD	209	5.6	78.4	70.5083	6.77999	53	94	279	8	0.73	6.8	7	7.8	636	233
Amaranthaceae	Alternanthera sessilis	-16.67	144	eudicot	Alternanthera	C3	QLD	170	5.4	88.5	62.7	2.08296	74	147	277	3	0.73	6.8	7	7.8	1006	260
Amaranthaceae	Alternanthera sessilis	-16.67	144.01	eudicot	Alternanthera	C3	QLD	166	5.4	88.5	62.7	2.08296	73	147	278	3	0.73	6.8	7	7.8	1009	260
Amaranthaceae	Alternanthera sessilis	-26.75	151.14	eudicot	Alternanthera	C3	QLD	369	14.4	115.3	65.3333	3.62746	27	38	246	31	0.73	6.8	7	7.8	649	189
Amaranthaceae	Alternanthera sessilis	-19.49	146.33	eudicot	Alternanthera	C3	QLD	326	11.6	94.6	65.525	3.56739	59	112	262	7	0.73	6.8	7	7.8	698	228
Amaranthaceae	Alternanthera sessilis	-30.35	149.13	eudicot	Alternanthera	C3	NSW	181	10.3	95.4	68.6417	4.15744	19	38	261	32	0.73	6.8	7	7.8	607	190
Amaranthaceae	Alternanthera sessilis	-27.82	151.38	eudicot	Alternanthera	C3	QLD	378	15.8	122.1	64.125	2.21969	25	37	242	28	0.73	6.8	7	7.8	640	184
Amaranthaceae	Alternanthera sessilis	-27.82	151.39	eudicot	Alternanthera	C3	QLD	379	15.8	122.1	64.125	2.21969	25	37	241	28	0.73	6.8	7	7.8	638	184
Amaranthaceae	Alternanthera sessilis	-37.78	144.92	eudicot	Alternanthera	C3	VIC	32	2.1	118.7	49.3917		7	56	141	41	0.75	7.9	44	45.2	629	148
Amaranthaceae	Alternanthera sessilis	-24.5	150.5	eudicot	Alternanthera	C3	QLD	223	9.1	105.3	66.4417	4.29045	31	58	257	24	0.75	7.9	44	45.2	680	206
Amaranthaceae	Alternanthera sessilis	-30.13	145.83	eudicot	Alternanthera	C3	NSW	108	1.8	52.1	78.275	18.1534	17	52	268	18	0.75	7.9	44	45.2	366	202
Amaranthaceae	Alternanthera sessilis	-30.14	145.85	eudicot	Alternanthera	C3	NSW	104	1.9	52	78.1833	18.1534	17	52	268	18	0.75	7.9	44	45.2	366	201
Amaranthaceae	Alternanthera sessilis	-30.4	145.13	eudicot	Alternanthera	C3	NSW	99	1.2	53.2	78.0417	328.396	14	51	268	16	0.75	7.9	44	45.2	336	200
Amaranthaceae	Alternanthera sessilis	-30.52	145.09	eudicot	Alternanthera	C3	NSW	100	1.1	54.5	77.525	328.396	14	51	267	16	0.75	7.9	44	45.2	337	199
Amaranthaceae	Alternanthera sessilis	-30.63	144.95	eudicot	Alternanthera	C3	NSW	100	1.1	53.8	77.7667	328.396	13	50	267	16	0.75	7.9	44	45.2	328	199
Amaranthaceae	Alternanthera sessilis	-30.05	146.16	eudicot	Alternanthera	C3	NSW	111	2.3	53.9	77.7417		17	50	268	19	0.75	7.9	44	45.2	385	201
Amaranthaceae	Alternanthera sessilis	-30.05	146.05	eudicot	Alternanthera	C3	NSW	110	2.3	53.9	77.7417		17	51	268	18	0.75	7.9	44	45.2	378	201
Amaranthaceae	Alternanthera sessilis	-30.01	146.21	eudicot	Alternanthera	C3	NSW	113	2.7	56.3	77.225		18	50	268	19	0.75	7.9	44	45.2	391	201
Amaranthaceae	Alternanthera sessilis	-30.63	144.94	eudicot	Alternanthera	C3	NSW	96	1.1	53.8	77.7667	328.396	13	50	267	16	0.75	7.9	44	45.2	328	199
Amaranthaceae	Alternanthera sessilis	-30.47	145.07	eudicot	Alternanthera	C3	NSW	97	1.2	53.2	78.0417	328.396	14	50	268	16	0.75	7.9	44	45.2	334	200
Amaranthaceae	Alternanthera sessilis	-30.56	144.85	eudicot	Alternanthera	C3	NSW	98	1.1	53.8	77.7667	328.396	13	50	268	15	0.75	7.9	44	45.2	324	200
Amaranthaceae	Alternanthera sessilis	-30.53	145.08	eudicot	Alternanthera	C3	NSW	99	1.1	54.5	77.525	328.396	14	51	267	16	0.75	7.9	44	45.2	335	199
Amaranthaceae	Alternanthera sessilis	-30.15	145.74	eudicot	Alternanthera	C3	NSW	106	1.8	52.1	78.275	18.1534	17	51	268	17	0.75	7.9	44	45.2	360	201
Amaranthaceae	Alternanthera sessilis	-29.97	146.36	eudicot	Alternanthera	C3	NSW	115	3.3	57.2	77.1	43.7516	19	50	268	19	0.75	7.9	44	45.2	398	201
Amaranthaceae	Alternanthera sessilis	-30	146.22	eudicot	Alternanthera	C3	NSW	112	2.7	56.3	77.225		18	50	268	19	0.75	7.9	44	45.2	392	201
Amaranthaceae	Alternanthera sessilis	-30.51	145.06	eudicot	Alternanthera	C3	NSW	98	1.1	54.5	77.525	328.396	14	51	268	16	0.75	7.9	44	45.2	334	200
Amaranthaceae	Alternanthera sessilis	-30.45	145.02	eudicot	Alternanthera	C3	NSW	99	1.2	53.2	78.0417	328.396	14	50	268	16	0.75	7.9	44	45.2	334	200
Amaranthaceae	Alternanthera sessilis	-29.94	146.45	eudicot	Alternanthera	C3	NSW	116	3.3	57.2	77.1	43.7516	19	48	268	20	0.75	7.9	44	45.2	406	201
Amaranthaceae	Alternanthera sessilis	-30.62	144.91	eudicot	Alternanthera	C3	NSW	94	1.1	53.8	77.7667	328.396	13	50	267	15	0.75	7.9	44	45.2	325	199
Amaranthaceae	Alternanthera sessilis	-30.48	144.99	eudicot	Alternanthera	C3	NSW	98	1.3	54	77.975		14	51	268	16	0.75	7.9	44	45.2	331	200
Amaranthaceae	Alternanthera sessilis	-30.51	144.97	eudicot	Alternanthera	C3	NSW	97	1.1	53.8	77.7667	328.396	13	51	268	16	0.75	7.9	44	45.2	330	200
Amaranthaceae	Alternanthera sessilis	-30.57	144.97	eudicot	Alternanthera	C3	NSW	96	1.1	53.8	77.7667	328.396	13	51	268	16	0.75	7.9	44	45.2	329	200
Amaranthaceae	Alternanthera sessilis	-30.56	144.83	eudicot	Alternanthera	C3	NSW	100	1.3	55	77.6667	328.396	13	49	268	15	0.75	7.9	44	45.2	323	199
Amaranthaceae	Alternanthera sessilis	-30.45	145.1	eudicot	Alternanthera	C3	NSW	97	1.2	53.2	78.0417	328.396	14	51	268	16	0.75	7.9	44	45.2	336	200
Amaranthaceae	Alternanthera sessilis	-30.24	145.23	eudicot	Alternanthera	C3	NSW	101	1.2	51.9	78.4083	328.396	15	51	269	16	0.75	7.9	44	45.2	338	201
Amaranthaceae	Alternanthera sessilis	-29.2	145.04	eudicot	Alternanthera	C3	NSW	124	3.4	51.1	79.6083		21	49	271	12	0.75	7.9	44	45.2	323	204
Amaranthaceae	Alternanthera sessilis	-29.22	145.02	eudicot	Alternanthera	C3	NSW	126	3.4	51.1	79.6083		21	49	271	12	0.75	7.9	44	45.2	323	204
Amaranthaceae	Alternanthera sessilis	-17.4	134.53	eudicot	Alternanthera	C3	NTA	231	0	59.3	77.1417	3.79702	70	111	296	0	0.75	7.9	44	45.2	572	264
Amaranthaceae	Alternanthera sessilis	-16.22	129.63	eudicot	Alternanthera	C3	NTA	49	0	62	77.0417	1.83962	71	142	305	0	0.75	7.9	44	45.2	736	282
Amaranthaceae	Alternanthera sessilis	-30.84	147.54	eudicot	Alternanthera	C3	NSW	154	7.3	79	72.025	5.19501	14	43	258	23	0.75	7.9	44	45.2	449	191
Amaranthaceae	Alternanthera sessilis	-33.67	147.4	eudicot	Alternanthera	C3	NSW	212	22.3	104	64.6417	6.04666	2	34	173	30	0.75	7.9	44	45.2	499	169
Amaranthaceae	Alternanthera sessilis	-31.5	147.74	eudicot	Alternanthera	C3	NSW	183	9	85.3	70.5	6.66958	13	38	251	28	0.75	7.9	44	45.2	485	184
Amaranthaceae	Alternanthera sessilis	-28.59	138.72	eudicot	Alternanthera	C3	SOA	13	1.5	46.9	81.7833		22	54	286	8	0.75	7.9	44	45.2	154	215
Amaranthaceae	Alternanthera sessilis	-33.33	145.62	eudicot	Alternanthera	C3	NSW	126	7.7	81.9	67.85	25.0912	2	36	176	25	0.75	7.9	44	45.2	381	174
Amaranthaceae	Alternanthera sessilis	-33.34	145.61	eudicot	Alternanthera	C3	NSW	125	7.9	82.8	67.3583	25.0912	2	36	176	25	0.75	7.9	44	45.2	381	174
Amaranthaceae	Alternanthera sessilis	-33.3	145.7	eudicot	Alternanthera	C3	NSW	130	8.5	83.3	67.7083	25.0912	2	35	176	25	0.75	7.9	44	45.2	388	174
Amaranthaceae	Alternanthera sessilis	-33.27	145.67	eudicot	Alternanthera	C3	NSW	126	8.5	83.3	67.7083	25.0912	2	36	176	25	0.75	7.9	44	45.2	384	175
Amaranthaceae	Alternanthera sessilis	-33.29	145.73	eudicot	Alternanthera	C3	NSW	130	8.5	83.3	67.7083	25.0912	2	35	176	25	0.75	7.9	44	45.2	388	174
Amaranthaceae	Alternanthera sessilis	-29.11	146.96	eudicot	Alternanthera	C3	NSW	133	5.8	61.9	76.3	25.434	22	48	278	13	0.75	7.9	44	45.2	393	204
Amaranthaceae	Alternanthera sessilis	-26.05	135.67	eudicot	Alternanthera	C3	SOA	133	6.1	47.5	81.2583	208.32	25	55	291	3	0.75	7.9	44	45.2	136	223
Amaranthaceae	Alternanthera sessilis	-30.03	144.09	eudicot	Alternanthera	C3	NSW	103	1.5	50.7	79.7833	328.396	15	49	271	12	0.75	7.9	44	45.2	281	203
Amaranthaceae	Alternanthera sessilis	-29.78	148.33	eudicot	Alternanthera	C3	NSW	139	6.9	79.1	72.3	3.57322	20	45	269	24	0.75	7.9	44	45.2	516	197
Amaranthaceae	Alternanthera sessilis	-34.15	141.32	eudicot	Alternanthera	C3	VIC	28	3.6	77.4	63.725	328.396	9	45	141	18	0.75	7.9	44	45.2	273	173
Amaranthaceae	Alternanthera sessilis	-34.14	141.26	eudicot	Alternanthera	C3	VIC	25	3.6	77.4	63.725	328.396	9	45	142	18	0.75	7.9	44	45.2	272	173
Amaranthaceae	Alternanthera sessilis	-34.15	141.35	eudicot	Alternanthera	C3	VIC	30	3.5	77.8	63.775	328.396	9	44	141	18	0.75	7.9	44	45.2	273	173
Amaranthaceae	Alternanthera sessilis	-34.14	141.28	eudicot	Alternanthera	C3	VIC	26	3.6	77.4	63.725	328.396	9	45	142	18	0.75	7.9	44	45.2	272	173
Amaranthaceae	Alternanthera sessilis	-29.79	148.43	eudicot	Alternanthera	C3	NSW	140	7.2	81.3	71.8083	3.57322	21	44	268	24	0.75	7.9	44	45.2	526	197
Amaranthaceae	Alternanthera sessilis	-30.91	147.01	eudicot	Alternanthera	C3	NSW	152	5.4	72.5	73.2833	9.12272	15	44	259	22	0.75	7.9	44	45.2	449	192
Amaranthaceae	Alternanthera sessilis	-29.76	148.39	eudicot	Alternanthera	C3	NSW	140	7.2	81.3	71.8083	3.57322	21	44	269	24	0.75	7.9	44	45.2	522	197
Amaranthaceae	Alternanthera sessilis	-30.09	147.77	eudicot	Alternanthera	C3	NSW	129	6.2	74.3	73.2667	35.8476	18	46	264	24	0.75	7.9	44	45.2	471	197
Amaranthaceae	Alternanthera sessilis	-27.21	149.66	eudicot	Alternanthera	C3	QLD	275	11.3	94.7	69.225	2.80282	22	43	263	27	0.75	7.9	44	45.2	577	199
Amaranthaceae	Alternanthera sessilis	-30.3	148.83	eudicot	Alternanthera	C3	NSW	156	7.9	87.7	70.3083	5.12631	19	41	263	28	0.75	7.9	44	45.2	561	192
Amaranthaceae	Alternanthera sessilis	-30.28	148.82	eudicot	Alternanthera	C3	NSW	158	7.9	87.7	70.3083	5.12631	19	41	263	27	0.75	7.9	44	45.2	555	192
Amaranthaceae	Alternanthera sessilis	-15.56	128.75	eudicot	Alternanthera	C3	WAU	32	0	61.9	76.75	0.925351	74	163	308	0	0.75	7.9	44	45.2	761	289
Amaranthaceae	Alternanthera sessilis	-34.28	140.39	eudicot	Alternanthera	C3	SOA	13	4.1	78.6	62.45	52.601	12	46	138	15	0.75	7.9	44	45.2	253	170
Amaranthaceae	Alternanthera sessilis	-34.28	140.38	eudicot	Alternanthera	C3	SOA	12	4.1	78.6	62.45	52.601	12	47	138	15	0.75	7.9	44	45.2	253	170
Amaranthaceae	Alternanthera sessilis	-35.11	143.81	eudicot	Alternanthera	C3	NSW	69	5.2	90.7	60.2083	10.6561	9	37	132	21	0.75	7.9	44	45.2	360	165
Amaranthaceae	Alternanthera sessilis	-35.06	143.62	eudicot	Alternanthera	C3	NSW	67	5.1	90.4	60.1417	10.6561	9	38	134	22	0.75	7.9	44	45.2	362	165
Amaranthaceae	Alternanthera sessilis	-34.44	144.12	eudicot	Alternanthera	C3	NSW	75	5.5	85.5	63.2167	328.396	4	37	138	24	0.75	7.9	44	45.2	349	171
Amaranthaceae	Alternanthera sessilis	-34.48	143.68	eudicot	Alternanthera	C3	NSW	73	4.8	84.4	63.15		4	36	137	23	0.75	7.9	44	45.2	355	170
Amaranthaceae	Alternanthera sessilis	-34.43	143.77	eudicot	Alternanthera	C3	NSW	72	4.8	84.4	63.15		4	36	138	23	0.75	7.9	44	45.2	350	170
Amaranthaceae	Alternanthera sessilis	-34.45	143.75	eudicot	Alternanthera	C3	NSW	70	4.8	84.4	63.15		4	36	137	23	0.75	7.9	44	45.2	353	170
Amaranthaceae	Alternanthera sessilis	-25.9	138.87	eudicot	Alternanthera	C3	QLD	40	2.4	38	84.1083		29	63	296	3	0.75	7.9	44	45.2	171	228
Amaranthaceae	Alternanthera sessilis	-25.16	138.45	eudicot	Alternanthera	C3	QLD	63	2.8	37.3	83.9833		33	64	298	3	0.75	7.9	44	45.2	175	231
Amaranthaceae	Alternanthera sessilis	-18.71	141.12	eudicot	Alternanthera	C3	QLD	37	0	53.5	74.8	2.29696	75	132	302	1	0.75	7.9	44	45.2	614	266
Amaranthaceae	Alternanthera sessilis	-29.26	148.75	eudicot	Alternanthera	C3	NSW	149	7.4	83.8	71.3583	4.33738	22	43	264	23	0.75	7.9	44	45.2	535	199
Amaranthaceae	Alternanthera sessilis	-29.19	148.89	eudicot	Alternanthera	C3	NSW	157	7.5	85.7	70.9167	4.33738	22	44	263	23	0.75	7.9	44	45.2	532	199
Amaranthaceae	Alternanthera sessilis	-29.08	149.01	eudicot	Alternanthera	C3	NSW	161	7.6	87.4	70.5917	3.65474	22	43	264	24	0.75	7.9	44	45.2	532	199
Amaranthaceae	Alternanthera sessilis	-29.12	149	eudicot	Alternanthera	C3	NSW	157	7.6	87.4	70.5917	3.65474	22	43	263	23	0.75	7.9	44	45.2	529	199
Amaranthaceae	Alternanthera sessilis	-29.1	147.43	eudicot	Alternanthera	C3	NSW	142	6.3	67.4	75	53.0135	20	48	269	20	0.75	7.9	44	45.2	447	204
Amaranthaceae	Alternanthera sessilis	-24.08	143.36	eudicot	Alternanthera	C3	QLD	159	1.9	41.5	81.95	328.396	41	68	292	6	0.75	7.9	44	45.2	326	234
Amaranthaceae	Alternanthera sessilis	-27.09	141.92	eudicot	Alternanthera	C3	QLD	82	2	38.7	84.8583	53.2498	30	63	293	7	0.75	7.9	44	45.2	215	224
Amaranthaceae	Alternanthera sessilis	-29.09	146.94	eudicot	Alternanthera	C3	NSW	132	5.8	61.9	76.3	25.434	22	48	278	13	0.75	7.9	44	45.2	392	204
Amaranthaceae	Alternanthera sessilis	-29.07	146.91	eudicot	Alternanthera	C3	NSW	134	5.8	61.9	76.3	25.434	22	48	278	14	0.75	7.9	44	45.2	396	204
Amaranthaceae	Alternanthera sessilis	-26.43	139	eudicot	Alternanthera	C3	SOA	30	2.2	38.9	84.0667	328.396	30	62	295	3	0.75	7.9	44	45.2	165	226
Amaranthaceae	Alternanthera sessilis	-24.91	139.65	eudicot	Alternanthera	C3	QLD	78	2.1	36.6	84.1667	30.3573	36	69	298	4	0.75	7.9	44	45.2	198	233
Amaranthaceae	Alternanthera sessilis	-21.66	146.86	eudicot	Alternanthera	C3	QLD	189	3.8	75.9	71.35	3.27636	49	86	279	9	0.75	7.9	44	45.2	625	231
Amaranthaceae	Alternanthera sessilis	-18.77	140.18	eudicot	Alternanthera	C3	QLD	46	0	50.2	76.2	5.71703	73	127	301	2	0.75	7.9	44	45.2	606	263
Amaranthaceae	Alternanthera sessilis	-34.16	140.34	eudicot	Alternanthera	C3	SOA	13	4.5	78.7	62.8583	52.601	10	47	139	14	0.75	7.9	44	45.2	244	171
Amaranthaceae	Alternanthera sessilis	-34.16	140.35	eudicot	Alternanthera	C3	SOA	11	4.5	78.7	62.8583	52.601	10	47	139	14	0.75	7.9	44	45.2	244	171
Amaranthaceae	Alternanthera sessilis	-20.18	140.59	eudicot	Alternanthera	C3	QLD	135	0	48.5	78	4.27072	65	108	297	3	0.75	7.9	44	45.2	493	258
Amaranthaceae	Alternanthera sessilis	-20.17	140.64	eudicot	Alternanthera	C3	QLD	131	0	48.5	78	4.27072	65	107	297	3	0.75	7.9	44	45.2	493	258
Amaranthaceae	Alternanthera sessilis	-24.43	145.45	eudicot	Alternanthera	C3	QLD	284	7.1	55.8	77.8	44.8171	37	61	278	14	0.75	7.9	44	45.2	523	223
Amaranthaceae	Alternanthera sessilis	-34.08	139.68	eudicot	Alternanthera	C3	SOA	7	4.4	77.3	62.7167	155.72	10	50	138	12	0.75	7.9	44	45.2	253	169
Amaranthaceae	Alternanthera sessilis	-34.09	139.68	eudicot	Alternanthera	C3	SOA	8	4.4	77.3	62.7167	155.72	10	50	138	12	0.75	7.9	44	45.2	253	169
Amaranthaceae	Alternanthera sessilis	-27.82	150.19	eudicot	Alternanthera	C3	QLD	259	11.2	102.6	67.7417	4.48266	21	44	252	31	0.75	7.9	44	45.2	583	196
Amaranthaceae	Alternanthera sessilis	-28.98	147.22	eudicot	Alternanthera	C3	QLD	139	6.5	65.6	75.4333	3.95543	21	47	270	18	0.75	7.9	44	45.2	423	204
Amaranthaceae	Alternanthera sessilis	-21.18	144.61	eudicot	Alternanthera	C3	QLD	375	5.4	63.7	73.9333	3.16161	53	90	286	7	0.75	7.9	44	45.2	522	236
Amaranthaceae	Alternanthera sessilis	-21.16	144.67	eudicot	Alternanthera	C3	QLD	380	7.6	69.1	72.5917	3.16161	54	90	286	7	0.75	7.9	44	45.2	526	236
Amaranthaceae	Alternanthera sessilis	-16.98	131	eudicot	Alternanthera	C3	NTA	176	0	59.7	77.7	5.58939	68	110	298	2	0.75	7.9	44	45.2	648	268
Amaranthaceae	Alternanthera sessilis	-16.97	131.03	eudicot	Alternanthera	C3	NTA	172	0	59.7	77.7	5.58939	68	110	298	2	0.75	7.9	44	45.2	648	268
Amaranthaceae	Alternanthera sessilis	-17.64	131.43	eudicot	Alternanthera	C3	NTA	205	0	57.5	78.525	3.12266	67	104	299	2	0.75	7.9	44	45.2	586	265
Amaranthaceae	Alternanthera sessilis	-20.18	140.58	eudicot	Alternanthera	C3	QLD	134	0	48.5	78	4.27072	65	108	297	3	0.75	7.9	44	45.2	493	258
Amaranthaceae	Alternanthera sessilis	-23.67	149.88	eudicot	Alternanthera	C3	QLD	146	6.1	97	67.6333	3.66852	37	77	263	22	0.75	7.9	44	45.2	732	216
Amaranthaceae	Alternanthera sessilis	-24.43	149.91	eudicot	Alternanthera	C3	QLD	101	6.4	94.9	68.3917	20.0831	33	64	268	22	0.75	7.9	44	45.2	675	216
Amaranthaceae	Alternanthera sessilis	-19.07	140.05	eudicot	Alternanthera	C3	QLD	62	0	50.2	76.7167	3.77059	71	122	295	2	0.75	7.9	44	45.2	565	262
Amaranthaceae	Alternanthera sessilis	-35.11	144.14	eudicot	Alternanthera	C3	NSW	74	5.7	91.8	60.3	8.45834	8	38	133	22	0.75	7.9	44	45.2	371	166
Amaranthaceae	Alternanthera sessilis	-17.99	139.67	eudicot	Alternanthera	C3	QLD	12	0	53.5	75.0667	22.336	77	134	293	0	0.75	7.9	44	45.2	731	265
Amaranthaceae	Alternanthera sessilis	-35.16	144.24	eudicot	Alternanthera	C3	NSW	73	6.2	92.4	60.35	8.45834	8	37	132	22	0.75	7.9	44	45.2	377	165
Amaranthaceae	Alternanthera sessilis	-15.41	130.36	eudicot	Alternanthera	C3	NTA	9	0	64.4	75.8917	1.30657	74	149	306	0	0.75	7.9	44	45.2	879	282
Amaranthaceae	Alternanthera sessilis	-35.34	144.54	eudicot	Alternanthera	C3	NSW	88	6.9	96.4	59.0167	54.1376	9	37	130	22	0.75	7.9	44	45.2	399	163
Amaranthaceae	Alternanthera sessilis	-15.39	130.21	eudicot	Alternanthera	C3	NTA	101	0	63.4	76.125	1.30657	74	146	302	0	0.75	7.9	44	45.2	905	277
Amaranthaceae	Alternanthera sessilis	-35.13	145.33	eudicot	Alternanthera	C3	NSW	100	9.7	96.7	60.6083	12.8156	6	36	130	25	0.75	7.9	44	45.2	411	166
Amaranthaceae	Alternanthera sessilis	-29.95	149.56	eudicot	Alternanthera	C3	NSW	187	10.1	98.8	67.975	2.93549	18	39	262	31	0.75	7.9	44	45.2	616	191
Amaranthaceae	Alternanthera sessilis	-14.66	134.36	eudicot	Alternanthera	C3	NTA	18	0	75.2	72.075	1.40118	76	144	298	0	0.75	7.9	44	45.2	844	277
Amaranthaceae	Alternanthera sessilis	-14.64	134.35	eudicot	Alternanthera	C3	NTA	18	0	75.2	72.075	1.40118	76	146	298	0	0.75	7.9	44	45.2	849	277
Amaranthaceae	Alternanthera sessilis	-34.17	140.35	eudicot	Alternanthera	C3	SOA	12	4.1	78.6	62.45	52.601	12	47	139	14	0.75	7.9	44	45.2	244	171
Amaranthaceae	Alternanthera sessilis	-34.17	140.13	eudicot	Alternanthera	C3	SOA	14	4.4	79.3	62.1	52.601	12	47	138	13	0.75	7.9	44	45.2	248	170
Amaranthaceae	Alternanthera sessilis	-34.37	140.58	eudicot	Alternanthera	C3	SOA	25	4	80.1	61.8583	106.311	12	46	138	14	0.75	7.9	44	45.2	263	170
Amaranthaceae	Alternanthera sessilis	-34.15	140.34	eudicot	Alternanthera	C3	SOA	11	4.5	78.7	62.8583	52.601	10	47	139	14	0.75	7.9	44	45.2	244	171
Amaranthaceae	Alternanthera sessilis	-33.94	140.88	eudicot	Alternanthera	C3	SOA	22	3.7	76.6	64.1583	152.317	9	46	143	16	0.75	7.9	44	45.2	251	174
Amaranthaceae	Alternanthera sessilis	-34.41	140.57	eudicot	Alternanthera	C3	SOA	17	4	80.1	61.8583	106.311	12	46	138	14	0.75	7.9	44	45.2	264	170
Amaranthaceae	Alternanthera sessilis	-34.04	139.84	eudicot	Alternanthera	C3	SOA	10	4.3	77.3	62.8333	155.72	12	49	139	12	0.75	7.9	44	45.2	256	170
Amaranthaceae	Alternanthera sessilis	-34.36	139.62	eudicot	Alternanthera	C3	SOA	6	4.8	80.5	61.075	155.72	14	51	136	14	0.75	7.9	44	45.2	252	167
Amaranthaceae	Alternanthera sessilis	-34.03	139.83	eudicot	Alternanthera	C3	SOA	7	4.4	77.3	62.7167	155.72	10	49	138	12	0.75	7.9	44	45.2	257	170
Amaranthaceae	Alternanthera sessilis	-14.82	133.68	eudicot	Alternanthera	C3	NTA	73	0	75.1	72.575	2.18134	74	138	295	0	0.75	7.9	44	45.2	843	275
Amaranthaceae	Alternanthera sessilis	-15.94	129.74	eudicot	Alternanthera	C3	NTA	27	0	62.8	76.5917	2.07016	72	147	304	0	0.75	7.9	44	45.2	786	283
Amaranthaceae	Alternanthera sessilis	-16.26	129.7	eudicot	Alternanthera	C3	NTA	51	0	62.1	76.9417	1.83962	71	140	306	0	0.75	7.9	44	45.2	727	282
Amaranthaceae	Alternanthera sessilis	-16.81	131.22	eudicot	Alternanthera	C3	NTA	110	0	59.2	77.6583	5.58939	70	113	300	1	0.75	7.9	44	45.2	644	271
Amaranthaceae	Alternanthera sessilis	-14.74	134.05	eudicot	Alternanthera	C3	NTA	45	0	73.4	72.7583	1.40118	74	142	296	0	0.75	7.9	44	45.2	865	276
Amaranthaceae	Alternanthera sessilis	-17.44	130.84	eudicot	Alternanthera	C3	NTA	177	0	57.7	78.4417	2.93302	67	109	301	2	0.75	7.9	44	45.2	595	268
Amaranthaceae	Alternanthera sessilis	-25.9	139.35	eudicot	Alternanthera	C3	QLD	43	2.2	37.7	84.375		29	64	296	4	0.75	7.9	44	45.2	181	228
Amaranthaceae	Alternanthera sessilis	-26.27	139.23	eudicot	Alternanthera	C3	SOA	31	2.2	38.6	84.2	328.396	29	63	295	4	0.75	7.9	44	45.2	172	227
Amaranthaceae	Alternanthera sessilis	-29.11	147.45	eudicot	Alternanthera	C3	NSW	143	6.3	67.4	75	53.0135	20	48	269	20	0.75	7.9	44	45.2	452	204
Amaranthaceae	Alternanthera sessilis	-30.1	147.37	eudicot	Alternanthera	C3	NSW	125	5.6	70.5	74.1167	7.00053	18	45	264	22	0.75	7.9	44	45.2	449	198
Amaranthaceae	Alternanthera sessilis	-19.69	141.4	eudicot	Alternanthera	C3	QLD	86	0	50.3	76.4	22.6857	71	113	303	3	0.75	7.9	44	45.2	539	260
Amaranthaceae	Alternanthera sessilis	-25.95	135.27	eudicot	Alternanthera	C3	NTA	167	7	49.3	80.8083	328.396	25	54	298	3	0.75	7.9	44	45.2	136	222
Amaranthaceae	Alternanthera sessilis	-25.95	135.03	eudicot	Alternanthera	C3	NTA	191	7.3	50.3	80.5417	328.396	26	53	296	4	0.75	7.9	44	45.2	141	220
Amaranthaceae	Alternanthera sessilis	-17.66	141.1	eudicot	Alternanthera	C3	QLD	4	0	59.6	72.3667	3.56268	78	150	294	1	0.75	7.9	44	45.2	836	272
Amaranthaceae	Alternanthera sessilis	-19.03	137.93	eudicot	Alternanthera	C3	NTA	257	0.2	52.6	77.7833	15.7609	67	99	293	2	0.75	7.9	44	45.2	478	253
Amaranthaceae	Alternanthera sessilis	-20.16	137.14	eudicot	Alternanthera	C3	NTA	218	0.7	46.5	80.275	16.2661	62	85	299	3	0.75	7.9	44	45.2	346	251
Amaranthaceae	Alternanthera sessilis	-20.11	137.2	eudicot	Alternanthera	C3	NTA	225	0.7	46.9	80.1083	16.2661	62	85	299	2	0.75	7.9	44	45.2	350	252
Amaranthaceae	Alternanthera sessilis	-20.12	137.41	eudicot	Alternanthera	C3	NTA	216	0.6	47	79.975	16.2661	62	84	300	2	0.75	7.9	44	45.2	355	252
Amaranthaceae	Alternanthera sessilis	-20.33	137.33	eudicot	Alternanthera	C3	NTA	210	0.7	46	80.3917	16.2661	61	83	300	3	0.75	7.9	44	45.2	341	251
Amaranthaceae	Alternanthera sessilis	-20.03	137.77	eudicot	Alternanthera	C3	NTA	234	0.5	47.5	79.75	255.957	62	85	299	2	0.75	7.9	44	45.2	375	252
Amaranthaceae	Alternanthera sessilis	-20.5	137.6	eudicot	Alternanthera	C3	NTA	201	0.9	44.9	80.7	17.1898	58	80	301	3	0.75	7.9	44	45.2	338	251
Amaranthaceae	Alternanthera sessilis	-20.6	137.68	eudicot	Alternanthera	C3	NTA	197	0.8	45	80.5833	17.1898	59	80	300	3	0.75	7.9	44	45.2	334	250
Amaranthaceae	Alternanthera sessilis	-20.1	137.87	eudicot	Alternanthera	C3	NTA	230	0.5	47.4	79.6667	255.957	62	83	299	2	0.75	7.9	44	45.2	375	252
Amaranthaceae	Alternanthera sessilis	-21.52	136.94	eudicot	Alternanthera	C3	NTA	257	3	45	81.3917	30.1556	51	69	296	5	0.75	7.9	44	45.2	296	241
Amaranthaceae	Alternanthera sessilis	-19.99	137.79	eudicot	Alternanthera	C3	NTA	225	0.4	48.2	79.475	34.0072	63	86	299	2	0.75	7.9	44	45.2	379	253
Amaranthaceae	Alternanthera sessilis	-20.38	137.98	eudicot	Alternanthera	C3	NTA	211	0.7	45.8	80.2167	255.957	59	82	300	3	0.75	7.9	44	45.2	356	252
Amaranthaceae	Alternanthera sessilis	-20.25	137.92	eudicot	Alternanthera	C3	NTA	214	0.5	46.6	79.9333	255.957	61	83	299	3	0.75	7.9	44	45.2	364	252
Amaranthaceae	Alternanthera sessilis	-20.4	137.99	eudicot	Alternanthera	C3	NTA	211	0.7	45.8	80.2167	255.957	59	82	300	3	0.75	7.9	44	45.2	356	251
Amaranthaceae	Alternanthera sessilis	-20.32	137.95	eudicot	Alternanthera	C3	NTA	211	0.5	46.6	79.9333	255.957	61	82	300	3	0.75	7.9	44	45.2	360	252
Amaranthaceae	Alternanthera sessilis	-20.21	137.24	eudicot	Alternanthera	C3	NTA	226	0.7	46	80.3917	16.2661	61	84	299	3	0.75	7.9	44	45.2	348	251
Amaranthaceae	Alternanthera sessilis	-20.23	137.7	eudicot	Alternanthera	C3	NTA	216	0.7	46.4	80.0583	255.957	60	83	299	3	0.75	7.9	44	45.2	361	252
Amaranthaceae	Alternanthera sessilis	-20.38	137.66	eudicot	Alternanthera	C3	NTA	207	0.8	45.6	80.4333	255.957	59	82	300	3	0.75	7.9	44	45.2	348	251
Amaranthaceae	Alternanthera sessilis	-21.46	137.85	eudicot	Alternanthera	C3	NTA	196	1.5	42.8	81.4833	11.1276	52	70	299	5	0.75	7.9	44	45.2	307	244
Amaranthaceae	Alternanthera sessilis	-20.01	137.83	eudicot	Alternanthera	C3	NTA	225	0.5	47.5	79.75	255.957	62	85	299	2	0.75	7.9	44	45.2	379	252
Amaranthaceae	Alternanthera sessilis	-20.57	137.37	eudicot	Alternanthera	C3	NTA	202	1	44.5	80.8083	14.247	59	81	300	3	0.75	7.9	44	45.2	329	250
Amaranthaceae	Alternanthera sessilis	-29.6	149.5	eudicot	Alternanthera	C3	NSW	181	8.5	95.7	68.7	2.93549	19	40	263	28	0.75	7.9	44	45.2	574	193
Amaranthaceae	Alternanthera sessilis	-29.69	149.47	eudicot	Alternanthera	C3	NSW	179	8.4	94.3	68.975	3.84792	19	40	263	28	0.75	7.9	44	45.2	581	193
Amaranthaceae	Alternanthera sessilis	-31.46	143.8	eudicot	Alternanthera	C3	NSW	80	2	61.6	75.2083		7	45	262	14	0.75	7.9	44	45.2	264	193
Amaranthaceae	Alternanthera sessilis	-28.99	147.81	eudicot	Alternanthera	C3	QLD	154	7	71.5	74.1083	3.31232	22	46	275	21	0.75	7.9	44	45.2	451	203
Amaranthaceae	Alternanthera sessilis	-31.23	144.05	eudicot	Alternanthera	C3	NSW	85	1.2	58	76.1917		9	46	264	14	0.75	7.9	44	45.2	283	195
Amaranthaceae	Alternanthera sessilis	-28.97	147.8	eudicot	Alternanthera	C3	QLD	153	7	71.5	74.1083	3.31232	22	47	275	21	0.75	7.9	44	45.2	446	203
Amaranthaceae	Alternanthera sessilis	-33.02	146.81	eudicot	Alternanthera	C3	NSW	175	14.4	92.5	67.1	10.827	4	36	247	30	0.75	7.9	44	45.2	450	177
Amaranthaceae	Alternanthera sessilis	-17.88	139.34	eudicot	Alternanthera	C3	QLD	11	0	53	75.475	3.0379	76	134	293	1	0.75	7.9	44	45.2	755	264
Amaranthaceae	Alternanthera sessilis	-17.8	135.37	eudicot	Alternanthera	C3	NTA	228	0	57.2	77.3333	6.38278	70	110	303	0	0.75	7.9	44	45.2	553	261
Amaranthaceae	Alternanthera sessilis	-18.09	135.25	eudicot	Alternanthera	C3	NTA	206	0	54.1	78.4	13.1273	69	109	306	0	0.75	7.9	44	45.2	514	262
Amaranthaceae	Alternanthera sessilis	-18.14	135.24	eudicot	Alternanthera	C3	NTA	206	0	54.1	78.4	13.1273	69	109	306	0	0.75	7.9	44	45.2	507	262
Amaranthaceae	Alternanthera sessilis	-17.79	135.4	eudicot	Alternanthera	C3	NTA	228	0	57.2	77.3333	6.38278	70	110	303	0	0.75	7.9	44	45.2	558	261
Amaranthaceae	Alternanthera sessilis	-25.69	140.61	eudicot	Alternanthera	C3	QLD	60	2	37.3	84.4917		36	67	297	5	0.75	7.9	44	45.2	195	231
Amaranthaceae	Alternanthera sessilis	-17.81	135.3	eudicot	Alternanthera	C3	NTA	228	0	57.2	77.475	6.38278	70	110	305	0	0.75	7.9	44	45.2	552	262
Amaranthaceae	Alternanthera sessilis	-18.12	135.24	eudicot	Alternanthera	C3	NTA	205	0	54.1	78.4	13.1273	69	109	306	0	0.75	7.9	44	45.2	509	262
Amaranthaceae	Alternanthera sessilis	-17.8	135.32	eudicot	Alternanthera	C3	NTA	227	0	57.2	77.475	6.38278	70	110	305	0	0.75	7.9	44	45.2	552	262
Amaranthaceae	Alternanthera sessilis	-18.29	135.2	eudicot	Alternanthera	C3	NTA	208	0	53.3	78.7167	13.1273	69	109	307	0	0.75	7.9	44	45.2	487	262
Amaranthaceae	Alternanthera sessilis	-19.16	136.46	eudicot	Alternanthera	C3	NTA	226	0.1	50.4	79.2333	255.735	66	98	305	1	0.75	7.9	44	45.2	376	256
Amaranthaceae	Alternanthera sessilis	-32.6	142.2	eudicot	Alternanthera	C3	NSW	60	2.3	66.3	70.9667		4	46	248	15	0.75	7.9	44	45.2	259	183
Amaranthaceae	Alternanthera sessilis	-32.73	142.16	eudicot	Alternanthera	C3	NSW	59	2.5	67.8	70.1417		3	45	247	16	0.75	7.9	44	45.2	265	182
Amaranthaceae	Alternanthera sessilis	-28.94	149.66	eudicot	Alternanthera	C3	NSW	183	8.7	94.1	69.2583	2.56822	19	43	265	28	0.75	7.9	44	45.2	548	197
Amaranthaceae	Alternanthera sessilis	-15.55	128.54	eudicot	Alternanthera	C3	WAU	13	0	62.2	76.675	0.925351	74	167	309	0	0.75	7.9	44	45.2	747	291
Amaranthaceae	Alternanthera sessilis	-31.09	144.24	eudicot	Alternanthera	C3	NSW	88	1.2	57	76.6417		10	46	265	14	0.75	7.9	44	45.2	296	196
Amaranthaceae	Alternanthera sessilis	-29.17	147	eudicot	Alternanthera	C3	NSW	132	5.7	63.7	75.825	53.0135	23	48	278	15	0.75	7.9	44	45.2	403	204
Amaranthaceae	Alternanthera sessilis	-29.14	146.97	eudicot	Alternanthera	C3	NSW	134	5.8	61.9	76.3	25.434	22	48	278	14	0.75	7.9	44	45.2	398	204
Amaranthaceae	Alternanthera sessilis	-29.07	146.88	eudicot	Alternanthera	C3	NSW	134	5.8	61.9	76.3	25.434	22	48	278	14	0.75	7.9	44	45.2	396	204
Amaranthaceae	Alternanthera sessilis	-29.11	147.12	eudicot	Alternanthera	C3	NSW	136	5.9	63.6	75.875	53.0135	22	48	270	18	0.75	7.9	44	45.2	416	204
Amaranthaceae	Alternanthera sessilis	-29.09	147.08	eudicot	Alternanthera	C3	NSW	136	5.9	63.6	75.875	53.0135	22	48	270	17	0.75	7.9	44	45.2	410	204
Amaranthaceae	Alternanthera sessilis	-29.07	146.89	eudicot	Alternanthera	C3	NSW	136	5.8	61.9	76.3	25.434	22	48	278	14	0.75	7.9	44	45.2	395	204
Amaranthaceae	Alternanthera sessilis	-29.09	147.06	eudicot	Alternanthera	C3	NSW	135	5.9	63.6	75.875	53.0135	22	48	270	16	0.75	7.9	44	45.2	408	204
Amaranthaceae	Alternanthera sessilis	-29.1	147.04	eudicot	Alternanthera	C3	NSW	136	5.9	63.6	75.875	53.0135	22	48	278	16	0.75	7.9	44	45.2	405	204
Amaranthaceae	Alternanthera sessilis	-29.1	147.02	eudicot	Alternanthera	C3	NSW	135	5.9	63.6	75.875	53.0135	22	48	278	15	0.75	7.9	44	45.2	403	204
Amaranthaceae	Alternanthera sessilis	-29.11	147.03	eudicot	Alternanthera	C3	NSW	136	5.9	63.6	75.875	53.0135	22	48	278	15	0.75	7.9	44	45.2	405	204
Amaranthaceae	Alternanthera sessilis	-29.1	147.05	eudicot	Alternanthera	C3	NSW	135	5.9	63.6	75.875	53.0135	22	48	278	16	0.75	7.9	44	45.2	408	204
Amaranthaceae	Alternanthera sessilis	-29.06	147.01	eudicot	Alternanthera	C3	NSW	134	5.9	63.6	75.875	53.0135	22	48	278	15	0.75	7.9	44	45.2	403	204
Amaranthaceae	Alternanthera sessilis	-29.08	147.07	eudicot	Alternanthera	C3	NSW	136	5.9	63.6	75.875	53.0135	22	48	270	16	0.75	7.9	44	45.2	409	204
Amaranthaceae	Alternanthera sessilis	-29.13	147.12	eudicot	Alternanthera	C3	NSW	134	5.9	63.6	75.875	53.0135	22	48	270	18	0.75	7.9	44	45.2	417	204
Amaranthaceae	Alternanthera sessilis	-29.1	147.09	eudicot	Alternanthera	C3	NSW	136	5.9	63.6	75.875	53.0135	22	48	270	17	0.75	7.9	44	45.2	411	204
Amaranthaceae	Alternanthera sessilis	-29.11	146.91	eudicot	Alternanthera	C3	NSW	132	5.8	61.9	76.3	25.434	22	48	278	13	0.75	7.9	44	45.2	390	204
Amaranthaceae	Alternanthera sessilis	-29.16	147.16	eudicot	Alternanthera	C3	NSW	134	5.9	63.6	75.875	53.0135	22	48	270	19	0.75	7.9	44	45.2	422	204
Amaranthaceae	Alternanthera sessilis	-30.13	148.26	eudicot	Alternanthera	C3	NSW	136	7.1	80.8	71.8833	6.02378	18	44	267	26	0.75	7.9	44	45.2	514	195
Amaranthaceae	Alternanthera sessilis	-30.05	148.11	eudicot	Alternanthera	C3	NSW	134	6.9	78.8	72.3083	6.02378	18	45	262	25	0.75	7.9	44	45.2	510	196
Amaranthaceae	Alternanthera sessilis	-30.12	148.39	eudicot	Alternanthera	C3	NSW	141	7.3	82.7	71.425	6.02378	18	44	266	26	0.75	7.9	44	45.2	522	195
Amaranthaceae	Alternanthera sessilis	-30.14	148.31	eudicot	Alternanthera	C3	NSW	138	7.1	80.8	71.8833	6.02378	18	44	267	26	0.75	7.9	44	45.2	518	195
Amaranthaceae	Alternanthera sessilis	-30.42	148.16	eudicot	Alternanthera	C3	NSW	135	7	80	71.975	6.02378	17	44	259	26	0.75	7.9	44	45.2	492	193
Amaranthaceae	Alternanthera sessilis	-30.2	148.82	eudicot	Alternanthera	C3	NSW	156	7.9	87.7	70.3083	5.12631	19	41	264	27	0.75	7.9	44	45.2	557	192
Amaranthaceae	Alternanthera sessilis	-33.3	142.43	eudicot	Alternanthera	C3	NSW	51	2.8	71.9	67.9917		1	43	180	19	0.75	7.9	44	45.2	278	179
Amaranthaceae	Alternanthera sessilis	-29.14	148.91	eudicot	Alternanthera	C3	NSW	156	7.6	85.4	71.0167	4.33738	22	44	263	23	0.75	7.9	44	45.2	533	199
Amaranthaceae	Alternanthera sessilis	-29.93	148.36	eudicot	Alternanthera	C3	NSW	138	7.3	82.1	71.6	3.57322	19	45	268	25	0.75	7.9	44	45.2	523	196
Amaranthaceae	Alternanthera sessilis	-29.06	148.87	eudicot	Alternanthera	C3	NSW	158	7.6	85.4	71.0167	4.33738	22	45	263	23	0.75	7.9	44	45.2	527	200
Amaranthaceae	Alternanthera sessilis	-28.79	149.35	eudicot	Alternanthera	C3	NSW	174	8.5	91.9	69.7917	3.00542	20	45	268	24	0.75	7.9	44	45.2	530	199
Amaranthaceae	Alternanthera sessilis	-28.79	149.63	eudicot	Alternanthera	C3	NSW	183	9.1	94.1	69.3	2.56822	19	44	266	27	0.75	7.9	44	45.2	546	198
Amaranthaceae	Alternanthera sessilis	-28.72	149.47	eudicot	Alternanthera	C3	NSW	179	8.5	91.9	69.7917	3.00542	20	45	267	25	0.75	7.9	44	45.2	536	199
Amaranthaceae	Alternanthera sessilis	-24.53	149.54	eudicot	Alternanthera	C3	QLD	119	7.1	91.8	69.0417	3.98563	33	61	270	24	0.75	7.9	44	45.2	681	216
Amaranthaceae	Alternanthera sessilis	-29.73	149.45	eudicot	Alternanthera	C3	NSW	178	8.4	94.3	68.975	3.84792	19	40	263	28	0.75	7.9	44	45.2	586	193
Amaranthaceae	Alternanthera sessilis	-15.54	128.36	eudicot	Alternanthera	C3	WAU	7	0	62.1	76.7333	1.23019	74	171	310	0	0.75	7.9	44	45.2	735	293
Amaranthaceae	Alternanthera sessilis	-29.31	149.09	eudicot	Alternanthera	C3	NSW	158	7.6	87.8	70.4833	3.65474	22	44	262	23	0.75	7.9	44	45.2	533	197
Amaranthaceae	Alternanthera sessilis	-16.07	130.97	eudicot	Alternanthera	C3	NTA	72	0	61.3	76.8333	2.5438	71	125	299	1	0.75	7.9	44	45.2	742	274
Amaranthaceae	Alternanthera sessilis	-34.03	139.69	eudicot	Alternanthera	C3	SOA	10	4.4	77.3	62.7167	155.72	10	50	165	12	0.75	7.9	44	45.2	251	170
Amaranthaceae	Alternanthera sessilis	-15.4	130.21	eudicot	Alternanthera	C3	NTA	6	0	63.4	76.125	1.30657	74	150	307	0	0.75	7.9	44	45.2	880	282
Amaranthaceae	Alternanthera sessilis	-15.54	130.35	eudicot	Alternanthera	C3	NTA	14	0	62.1	76.4333	1.08676	74	148	307	0	0.75	7.9	44	45.2	858	282
Amaranthaceae	Alternanthera sessilis	-14.82	133.76	eudicot	Alternanthera	C3	NTA	64	0	75.1	72.575	2.18134	74	138	296	0	0.75	7.9	44	45.2	848	275
Amaranthaceae	Alternanthera sessilis	-14.82	133.77	eudicot	Alternanthera	C3	NTA	65	0	75.1	72.575	2.18134	74	138	296	0	0.75	7.9	44	45.2	850	275
Amaranthaceae	Alternanthera sessilis	-15.45	130.37	eudicot	Alternanthera	C3	NTA	10	0	64.4	75.8917	1.30657	74	149	306	0	0.75	7.9	44	45.2	872	282
Amaranthaceae	Alternanthera sessilis	-23.66	149.74	eudicot	Alternanthera	C3	QLD	64	4.2	93.1	68.3417	3.66852	39	80	268	22	0.75	7.9	44	45.2	737	221
Amaranthaceae	Alternanthera sessilis	-14.82	133.72	eudicot	Alternanthera	C3	NTA	68	0	75.1	72.575	2.18134	74	138	296	0	0.75	7.9	44	45.2	845	275
Amaranthaceae	Alternanthera sessilis	-15.38	130.23	eudicot	Alternanthera	C3	NTA	8	0	63.4	76.125	1.30657	74	150	306	0	0.75	7.9	44	45.2	884	282
Amaranthaceae	Alternanthera sessilis	-15.4	130.14	eudicot	Alternanthera	C3	NTA	6	0	62.9	76.2917	1.30657	73	152	307	0	0.75	7.9	44	45.2	879	283
Amaranthaceae	Alternanthera sessilis	-15.55	128.75	eudicot	Alternanthera	C3	WAU	31	0	61.9	76.75	0.925351	74	163	308	0	0.75	7.9	44	45.2	763	289
Amaranthaceae	Alternanthera sessilis	-15.53	130.35	eudicot	Alternanthera	C3	NTA	14	0	62.1	76.4333	1.08676	74	148	307	0	0.75	7.9	44	45.2	859	282
Amaranthaceae	Alternanthera sessilis	-15.43	130.31	eudicot	Alternanthera	C3	NTA	10	0	63.4	76.125	1.30657	74	149	307	0	0.75	7.9	44	45.2	876	282
Amaranthaceae	Alternanthera sessilis	-16.62	133.54	eudicot	Alternanthera	C3	NTA	227	0	65.3	75.7333	3.47617	71	111	292	0	0.75	7.9	44	45.2	647	264
Amaranthaceae	Alternanthera sessilis	-34.02	141.04	eudicot	Alternanthera	C3	NSW	26	3.7	77.5	63.625	328.396	10	45	142	17	0.75	7.9	44	45.2	260	174
Amaranthaceae	Alternanthera sessilis	-21.9	147.4	eudicot	Alternanthera	C3	QLD	210	5.3	80.1	70.5833	4.93849	45	81	273	11	0.75	7.9	44	45.2	591	226
Amaranthaceae	Alternanthera sessilis	-21.89	147.08	eudicot	Alternanthera	C3	QLD	229	6.4	79.1	70.85	4.93849	47	81	274	11	0.75	7.9	44	45.2	626	227
Amaranthaceae	Alternanthera sessilis	-21.97	147.42	eudicot	Alternanthera	C3	QLD	213	5.3	80.1	70.5833	4.93849	45	80	273	11	0.75	7.9	44	45.2	592	225
Amaranthaceae	Alternanthera sessilis	-21.97	147.43	eudicot	Alternanthera	C3	QLD	213	5.3	80.1	70.5833	4.93849	45	80	273	11	0.75	7.9	44	45.2	591	225
Amaranthaceae	Alternanthera sessilis	-22.65	146.45	eudicot	Alternanthera	C3	QLD	261	5.9	69.3	73.4917	2.48773	45	74	278	11	0.75	7.9	44	45.2	590	227
Amaranthaceae	Alternanthera sessilis	-15.54	130.17	eudicot	Alternanthera	C3	NTA	5	0	62.6	76.4	1.08676	74	150	307	0	0.75	7.9	44	45.2	855	282
Amaranthaceae	Alternanthera sessilis	-15.65	128.71	eudicot	Alternanthera	C3	WAU	34	0	61.9	76.75	0.925351	74	163	308	0	0.75	7.9	44	45.2	741	289
Amaranthaceae	Alternanthera sessilis	-18.47	138.5	eudicot	Alternanthera	C3	QLD	92	0	50.3	77.1417	3.96638	70	118	296	2	0.75	7.9	44	45.2	576	261
Amaranthaceae	Alternanthera sessilis	-22.41	148.96	eudicot	Alternanthera	C3	QLD	123	4.6	90.4	68.5167	14.3276	40	88	261	13	0.75	7.9	44	45.2	692	221
Amaranthaceae	Alternanthera sessilis	-20.45	140.64	eudicot	Alternanthera	C3	QLD	159	0.8	48.4	78.1917	4.27072	65	105	298	3	0.75	7.9	44	45.2	470	256
Amaranthaceae	Alternanthera sessilis	-34.09	141.69	eudicot	Alternanthera	C3	NSW	36	3.3	77.7	64.0417	328.396	9	44	142	19	0.75	7.9	44	45.2	281	173
Amaranthaceae	Alternanthera sessilis	-34.08	141.33	eudicot	Alternanthera	C3	NSW	28	3.6	77.4	63.725	328.396	9	45	142	18	0.75	7.9	44	45.2	270	173
Amaranthaceae	Alternanthera sessilis	-24.13	148.84	eudicot	Alternanthera	C3	QLD	252	9.5	90.5	69.1583	2.16291	36	62	267	21	0.75	7.9	44	45.2	680	213
Amaranthaceae	Alternanthera sessilis	-34.65	142.91	eudicot	Alternanthera	C3	NSW	64	4.1	84.4	62.15	14.9022	7	38	136	23	0.75	7.9	44	45.2	340	168
Amaranthaceae	Alternanthera sessilis	-34.15	142.15	eudicot	Alternanthera	C3	NSW	44	3.5	78.4	64.0917	22.86	9	41	141	20	0.75	7.9	44	45.2	294	171
Amaranthaceae	Alternanthera sessilis	-34.11	141.81	eudicot	Alternanthera	C3	NSW	37	3.3	77.7	64.0417	328.396	9	44	142	18	0.75	7.9	44	45.2	288	173
Amaranthaceae	Alternanthera sessilis	-34.19	141.59	eudicot	Alternanthera	C3	NSW	36	3.5	79	63.1667	328.396	11	44	141	19	0.75	7.9	44	45.2	284	172
Amaranthaceae	Alternanthera sessilis	-25.94	135.25	eudicot	Alternanthera	C3	NTA	167	7	49.3	80.8083	328.396	25	54	298	3	0.75	7.9	44	45.2	136	222
Amaranthaceae	Alternanthera sessilis	-21.81	147.25	eudicot	Alternanthera	C3	QLD	205	4.7	78.7	70.8167	4.93849	46	82	274	11	0.75	7.9	44	45.2	602	227
Amaranthaceae	Alternanthera sessilis	-25.95	139.28	eudicot	Alternanthera	C3	QLD	41	2.2	37.8	84.275		28	64	296	4	0.75	7.9	44	45.2	179	228
Amaranthaceae	Alternanthera sessilis	-26.76	139.22	eudicot	Alternanthera	C3	SOA	26	2	39.5	84.05	9.05788	29	62	294	4	0.75	7.9	44	45.2	163	225
Amaranthaceae	Alternanthera sessilis	-26.17	139.75	eudicot	Alternanthera	C3	SOA	43	2	38	84.4333	12.8836	30	64	296	4	0.75	7.9	44	45.2	177	228
Amaranthaceae	Alternanthera sessilis	-33.92	140.92	eudicot	Alternanthera	C3	SOA	24	3.7	76.6	64.1583	152.317	9	46	143	16	0.75	7.9	44	45.2	253	174
Amaranthaceae	Alternanthera sessilis	-32.38	142.39	eudicot	Alternanthera	C3	NSW	60	2.2	65.2	71.775		4	46	252	17	0.75	7.9	44	45.2	262	185
Amaranthaceae	Alternanthera sessilis	-32.53	142.22	eudicot	Alternanthera	C3	NSW	67	2.3	66.3	70.9667		4	46	249	16	0.75	7.9	44	45.2	257	184
Amaranthaceae	Alternanthera sessilis	-30.25	149.68	eudicot	Alternanthera	C3	NSW	210	12	104.9	66.575	7.30319	18	39	259	36	0.75	7.9	44	45.2	659	189
Amaranthaceae	Alternanthera sessilis	-21.59	147.16	eudicot	Alternanthera	C3	QLD	194	4.4	78	70.9083	4.93849	48	85	275	10	0.75	7.9	44	45.2	604	229
Amaranthaceae	Alternanthera sessilis	-18.18	134.43	eudicot	Alternanthera	C3	NTA	216	0	52.9	79.2667	12.5108	68	111	300	0	0.75	7.9	44	45.2	490	264
Amaranthaceae	Alternanthera sessilis	-21.2	137.17	eudicot	Alternanthera	C3	NTA	245	2	44.3	81.2833	17.5674	53	72	297	5	0.75	7.9	44	45.2	309	244
Amaranthaceae	Alternanthera sessilis	-21.18	137.14	eudicot	Alternanthera	C3	NTA	239	2.3	45.1	81.2083	17.5674	54	72	298	5	0.75	7.9	44	45.2	308	245
Amaranthaceae	Alternanthera sessilis	-25.46	142.73	eudicot	Alternanthera	C3	QLD	127	2.9	39.7	83.3667	265.77	37	65	295	8	0.75	7.9	44	45.2	284	230
Amaranthaceae	Alternanthera sessilis	-21.15	137.12	eudicot	Alternanthera	C3	NTA	238	2.1	45.5	81.0333	17.5674	55	73	297	5	0.75	7.9	44	45.2	308	244
Amaranthaceae	Alternanthera sessilis	-16.91	133.34	eudicot	Alternanthera	C3	NTA	230	0	62.2	76.6333	3.13555	70	110	294	0	0.75	7.9	44	45.2	607	264
Amaranthaceae	Alternanthera sessilis	-32.61	142.23	eudicot	Alternanthera	C3	NSW	61	2.3	66.3	70.9667		4	45	249	15	0.75	7.9	44	45.2	259	183
Amaranthaceae	Alternanthera sessilis	-32.34	142.24	eudicot	Alternanthera	C3	NSW	64	2.3	65.8	71.6333		5	45	251	16	0.75	7.9	44	45.2	249	185
Amaranthaceae	Alternanthera sessilis	-32.55	142.42	eudicot	Alternanthera	C3	NSW	62	2.3	66.5	71.0333		4	45	249	16	0.75	7.9	44	45.2	262	184
Amaranthaceae	Alternanthera sessilis	-32.53	142.37	eudicot	Alternanthera	C3	NSW	63	2.3	66.5	71.0333		4	45	249	16	0.75	7.9	44	45.2	259	184
Amaranthaceae	Alternanthera sessilis	-32.4	142.19	eudicot	Alternanthera	C3	NSW	68	2.3	65.8	71.6333		5	46	250	15	0.75	7.9	44	45.2	249	184
Amaranthaceae	Alternanthera sessilis	-32.46	142.4	eudicot	Alternanthera	C3	NSW	62	2.2	65.2	71.775		4	45	250	17	0.75	7.9	44	45.2	262	185
Amaranthaceae	Alternanthera sessilis	-32.62	142.33	eudicot	Alternanthera	C3	NSW	60	2.3	66.3	70.9667		4	45	249	15	0.75	7.9	44	45.2	262	183
Amaranthaceae	Alternanthera sessilis	-32.62	142.38	eudicot	Alternanthera	C3	NSW	64	2.3	66.5	71.0333		4	45	249	16	0.75	7.9	44	45.2	264	183
Amaranthaceae	Alternanthera sessilis	-32.41	142.34	eudicot	Alternanthera	C3	NSW	66	2.2	65.2	71.775		4	45	250	17	0.75	7.9	44	45.2	259	185
Amaranthaceae	Alternanthera sessilis	-19.24	137.49	eudicot	Alternanthera	C3	NTA	263	0.2	51.1	78.5333	4.31955	66	94	295	2	0.75	7.9	44	45.2	426	253
Amaranthaceae	Alternanthera sessilis	-19.28	137.52	eudicot	Alternanthera	C3	NTA	263	0.3	51.6	78.325	15.7609	67	94	295	2	0.75	7.9	44	45.2	426	253
Amaranthaceae	Alternanthera sessilis	-19.23	137.47	eudicot	Alternanthera	C3	NTA	263	0.2	51.1	78.5333	4.31955	66	94	295	2	0.75	7.9	44	45.2	426	253
Amaranthaceae	Alternanthera sessilis	-19.24	137.48	eudicot	Alternanthera	C3	NTA	263	0.2	51.1	78.5333	4.31955	66	94	295	2	0.75	7.9	44	45.2	425	253
Amaranthaceae	Alternanthera sessilis	-19.25	137.5	eudicot	Alternanthera	C3	NTA	263	0.3	51.6	78.325	15.7609	66	94	295	2	0.75	7.9	44	45.2	426	253
Amaranthaceae	Alternanthera sessilis	-19.77	136.79	eudicot	Alternanthera	C3	NTA	238	0.5	48.1	79.925	14.7285	63	91	306	2	0.75	7.9	44	45.2	356	253
Amaranthaceae	Alternanthera sessilis	-19.75	136.87	eudicot	Alternanthera	C3	NTA	230	0.5	48.1	79.8417	14.7285	63	90	306	2	0.75	7.9	44	45.2	357	253
Amaranthaceae	Alternanthera sessilis	-19.77	136.74	eudicot	Alternanthera	C3	NTA	239	0.5	48.1	79.925	14.7285	63	91	306	2	0.75	7.9	44	45.2	355	253
Amaranthaceae	Alternanthera sessilis	-20.22	137.13	eudicot	Alternanthera	C3	NTA	216	0.9	45.8	80.5167	16.2661	61	85	300	3	0.75	7.9	44	45.2	341	251
Amaranthaceae	Alternanthera sessilis	-19.77	136.8	eudicot	Alternanthera	C3	NTA	237	0.5	48.1	79.925	14.7285	63	90	306	2	0.75	7.9	44	45.2	357	253
Amaranthaceae	Alternanthera sessilis	-20.25	137.12	eudicot	Alternanthera	C3	NTA	225	0.9	45.8	80.5167	16.2661	61	84	299	3	0.75	7.9	44	45.2	342	251
Amaranthaceae	Alternanthera sessilis	-20.21	137.13	eudicot	Alternanthera	C3	NTA	215	0.9	45.8	80.5167	16.2661	61	85	300	3	0.75	7.9	44	45.2	342	252
Amaranthaceae	Alternanthera sessilis	-17.88	129.14	eudicot	Alternanthera	C3	NTA	400	0.7	64.2	77.425	3.27848	67	107	295	3	0.75	7.9	44	45.2	521	263
Amaranthaceae	Alternanthera sessilis	-18.36	135.76	eudicot	Alternanthera	C3	NTA	232	0	53.2	78.5667	38.8404	68	106	305	1	0.75	7.9	44	45.2	475	259
Amaranthaceae	Alternanthera sessilis	-17.84	135.68	eudicot	Alternanthera	C3	NTA	223	0	56.1	77.5333	10.0036	70	109	304	0	0.75	7.9	44	45.2	556	261
Amaranthaceae	Alternanthera sessilis	-18.35	135.68	eudicot	Alternanthera	C3	NTA	215	0	53.2	78.5667	38.8404	68	106	306	1	0.75	7.9	44	45.2	478	260
Amaranthaceae	Alternanthera sessilis	-18.49	129.36	eudicot	Alternanthera	C3	NTA	366	0.3	61.9	78.2083	2.39057	66	101	299	3	0.75	7.9	44	45.2	455	262
Amaranthaceae	Alternanthera sessilis	-18.49	129.38	eudicot	Alternanthera	C3	NTA	368	0.3	61.9	78.2083	2.39057	66	101	299	3	0.75	7.9	44	45.2	455	262
Amaranthaceae	Alternanthera sessilis	-16.33	131.11	eudicot	Alternanthera	C3	NTA	82	0	60	77.1917	4.67479	70	118	301	1	0.75	7.9	44	45.2	693	273
Amaranthaceae	Alternanthera sessilis	-24.33	150	eudicot	Alternanthera	C3	QLD	116	7.8	99.2	67.4083	6.68932	34	66	267	22	0.75	7.9	44	45.2	687	215
Amaranthaceae	Alternanthera sessilis	-15.62	129.01	eudicot	Alternanthera	C3	NTA	31	0	62.9	76.4833	0.691347	73	159	307	0	0.75	7.9	44	45.2	783	287
Amaranthaceae	Alternanthera sessilis	-26.36	135.71	eudicot	Alternanthera	C3	SOA	97	5.8	48.3	81.0333	208.32	25	56	291	4	0.75	7.9	44	45.2	131	223
Amaranthaceae	Alternanthera sessilis	-34.7	139.57	eudicot	Alternanthera	C3	SOA	7	4.8	83.5	59.8167		17	51	133	14	0.75	7.9	44	45.2	282	164
Amaranthaceae	Alternanthera sessilis	-34.23	140.39	eudicot	Alternanthera	C3	SOA	15	4.1	78.6	62.45	52.601	12	47	139	14	0.75	7.9	44	45.2	249	170
Amaranthaceae	Alternanthera sessilis	-34.86	139.61	eudicot	Alternanthera	C3	SOA	3	4.9	85.2	59.275		18	52	133	14	0.75	7.9	44	45.2	293	163
Amaranthaceae	Alternanthera sessilis	-34.15	140.02	eudicot	Alternanthera	C3	SOA	17	4.4	77.9	62.7833	52.601	11	48	138	13	0.75	7.9	44	45.2	254	169
Amaranthaceae	Alternanthera sessilis	-33.15	143.97	eudicot	Alternanthera	C3	NSW	76	3.4	73.3	68.8917	328.396	4	39	181	20	0.75	7.9	44	45.2	315	180
Amaranthaceae	Alternanthera sessilis	-17.57	135.78	eudicot	Alternanthera	C3	NTA	246	0	58.1	76.8167	10.0036	71	110	301	0	0.75	7.9	44	45.2	590	259
Amaranthaceae	Alternanthera sessilis	-17.82	135.87	eudicot	Alternanthera	C3	NTA	232	0	57.6	77	10.0036	70	110	302	0	0.75	7.9	44	45.2	556	260
Amaranthaceae	Alternanthera sessilis	-17.63	135.85	eudicot	Alternanthera	C3	NTA	237	0	58.1	76.7667	10.0036	71	111	301	0	0.75	7.9	44	45.2	583	260
Amaranthaceae	Alternanthera sessilis	-17.85	135.62	eudicot	Alternanthera	C3	NTA	220	0	55.7	77.7083	10.0036	69	109	304	0	0.75	7.9	44	45.2	552	261
Amaranthaceae	Alternanthera sessilis	-17.62	135.41	eudicot	Alternanthera	C3	NTA	234	0	58.9	76.9	6.38278	70	111	303	0	0.75	7.9	44	45.2	574	261
Amaranthaceae	Alternanthera sessilis	-17.83	135.23	eudicot	Alternanthera	C3	NTA	221	0	57.2	77.475	6.38278	70	109	305	0	0.75	7.9	44	45.2	545	262
Amaranthaceae	Alternanthera sessilis	-34.33	140.58	eudicot	Alternanthera	C3	SOA	21	4	78.5	62.5833	106.311	12	46	139	14	0.75	7.9	44	45.2	257	170
Amaranthaceae	Alternanthera sessilis	-14.85	133.65	eudicot	Alternanthera	C3	NTA	77	0	73.6	73.0083	2.18134	74	137	295	0	0.75	7.9	44	45.2	835	274
Amaranthaceae	Alternanthera sessilis	-14.85	133.47	eudicot	Alternanthera	C3	NTA	107	0	73.5	73.0917	1.10616	73	135	293	1	0.75	7.9	44	45.2	825	273
Amaranthaceae	Alternanthera sessilis	-24.81	139.61	eudicot	Alternanthera	C3	QLD	80	2.1	36.8	84.1	30.3573	36	70	299	4	0.75	7.9	44	45.2	199	234
Amaranthaceae	Alternanthera sessilis	-17.25	133.42	eudicot	Alternanthera	C3	NTA	211	0	60.1	77.2917	2.70916	69	110	297	1	0.75	7.9	44	45.2	554	266
Amaranthaceae	Alternanthera sessilis	-27.07	138.67	eudicot	Alternanthera	C3	SOA	20	2.1	41.2	83.5333	25.6146	31	60	293	4	0.75	7.9	44	45.2	158	224
Amaranthaceae	Alternanthera sessilis	-26.7	139.07	eudicot	Alternanthera	C3	SOA	25	2	39.8	83.9667	9.05788	31	62	294	3	0.75	7.9	44	45.2	163	225
Amaranthaceae	Alternanthera sessilis	-26.57	139.25	eudicot	Alternanthera	C3	SOA	32	2	39.3	84.1167	9.05788	29	62	295	4	0.75	7.9	44	45.2	166	226
Amaranthaceae	Alternanthera sessilis	-26.75	139.05	eudicot	Alternanthera	C3	SOA	25	2	39.8	83.9667	9.05788	31	62	294	3	0.75	7.9	44	45.2	164	225
Amaranthaceae	Alternanthera sessilis	-23.11	146.79	eudicot	Alternanthera	C3	QLD	293	7	71.2	73.2417	4.23693	43	66	276	13	0.75	7.9	44	45.2	608	222
Amaranthaceae	Alternanthera sessilis	-27.47	139.93	eudicot	Alternanthera	C3	SOA	32	1.7	40.4	84.2167		24	61	292	6	0.75	7.9	44	45.2	166	221
Amaranthaceae	Alternanthera sessilis	-27.18	139.86	eudicot	Alternanthera	C3	SOA	29	1.7	39.9	84.3		25	63	293	5	0.75	7.9	44	45.2	162	223
Amaranthaceae	Alternanthera sessilis	-27.37	139.68	eudicot	Alternanthera	C3	SOA	25	1.7	40.5	84.0917		24	62	292	5	0.75	7.9	44	45.2	164	222
Amaranthaceae	Alternanthera sessilis	-27.37	139.66	eudicot	Alternanthera	C3	SOA	26	1.7	40.7	83.9667		24	62	292	5	0.75	7.9	44	45.2	165	222
Amaranthaceae	Alternanthera sessilis	-27.28	139.68	eudicot	Alternanthera	C3	SOA	29	1.7	40	84.175		25	61	293	5	0.75	7.9	44	45.2	163	223
Amaranthaceae	Alternanthera sessilis	-27.06	140.12	eudicot	Alternanthera	C3	SOA	31	1.7	39.4	84.4667	33.2958	26	63	293	5	0.75	7.9	44	45.2	161	224
Amaranthaceae	Alternanthera sessilis	-27.15	139.86	eudicot	Alternanthera	C3	SOA	29	1.8	39.5	84.35		26	63	293	5	0.75	7.9	44	45.2	163	223
Amaranthaceae	Alternanthera sessilis	-27.4	139.69	eudicot	Alternanthera	C3	SOA	24	1.7	40.5	84.0917		24	62	292	5	0.75	7.9	44	45.2	164	222
Amaranthaceae	Alternanthera sessilis	-27.03	140.12	eudicot	Alternanthera	C3	SOA	32	1.7	39.4	84.4667	33.2958	26	63	293	5	0.75	7.9	44	45.2	160	224
Amaranthaceae	Alternanthera sessilis	-27.4	140	eudicot	Alternanthera	C3	SOA	36	1.6	40.2	84.35	33.2958	24	61	292	5	0.75	7.9	44	45.2	164	222
Amaranthaceae	Alternanthera sessilis	-27.11	140.01	eudicot	Alternanthera	C3	SOA	29	1.7	39.4	84.4667	33.2958	26	62	293	5	0.75	7.9	44	45.2	162	224
Amaranthaceae	Alternanthera sessilis	-27.38	139.65	eudicot	Alternanthera	C3	SOA	24	1.7	40.7	83.9667		24	62	292	5	0.75	7.9	44	45.2	165	222
Amaranthaceae	Alternanthera sessilis	-33.2	145.12	eudicot	Alternanthera	C3	NSW	109	6.2	79.7	67.8833	328.396	3	38	178	23	0.75	7.9	44	45.2	358	176
Amaranthaceae	Alternanthera sessilis	-27.48	139.76	eudicot	Alternanthera	C3	SOA	28	1.7	40.5	84.0917		24	61	291	5	0.75	7.9	44	45.2	164	221
Amaranthaceae	Alternanthera sessilis	-27.38	139.62	eudicot	Alternanthera	C3	SOA	26	1.7	40.7	83.9667		24	61	292	5	0.75	7.9	44	45.2	165	222
Amaranthaceae	Alternanthera sessilis	-27.63	139.54	eudicot	Alternanthera	C3	SOA	26	1.7	41.2	83.85	128.296	22	60	291	6	0.75	7.9	44	45.2	165	220
Amaranthaceae	Alternanthera sessilis	-27.74	139.6	eudicot	Alternanthera	C3	SOA	24	1.6	42	83.6917	128.296	21	60	291	6	0.75	7.9	44	45.2	165	220
Amaranthaceae	Alternanthera sessilis	-27.4	139.61	eudicot	Alternanthera	C3	SOA	27	1.7	40.7	83.9667		24	61	292	5	0.75	7.9	44	45.2	164	222
Amaranthaceae	Alternanthera sessilis	-27.36	139.62	eudicot	Alternanthera	C3	SOA	25	1.7	40.7	83.9667		24	62	293	5	0.75	7.9	44	45.2	163	222
Amaranthaceae	Alternanthera sessilis	-27.48	139.63	eudicot	Alternanthera	C3	SOA	26	1.7	40.7	83.9667		24	61	292	5	0.75	7.9	44	45.2	164	221
Amaranthaceae	Alternanthera sessilis	-27.41	139.62	eudicot	Alternanthera	C3	SOA	27	1.7	40.7	83.9667		24	61	292	5	0.75	7.9	44	45.2	164	222
Amaranthaceae	Alternanthera sessilis	-27.61	139.64	eudicot	Alternanthera	C3	SOA	25	1.7	41.2	83.85	128.296	22	60	291	6	0.75	7.9	44	45.2	165	221
Amaranthaceae	Alternanthera sessilis	-27.57	139.64	eudicot	Alternanthera	C3	SOA	26	1.7	41.2	83.85	128.296	22	61	291	6	0.75	7.9	44	45.2	165	221
Amaranthaceae	Alternanthera sessilis	-27.54	139.62	eudicot	Alternanthera	C3	SOA	26	1.7	41.2	83.85	128.296	22	61	292	5	0.75	7.9	44	45.2	164	221
Amaranthaceae	Alternanthera sessilis	-26.08	135.46	eudicot	Alternanthera	C3	SOA	144	6.6	48.7	80.95	328.396	25	55	289	3	0.75	7.9	44	45.2	135	222
Amaranthaceae	Alternanthera sessilis	-27.11	140	eudicot	Alternanthera	C3	SOA	29	1.7	39.4	84.4667	33.2958	26	62	293	5	0.75	7.9	44	45.2	162	224
Amaranthaceae	Alternanthera sessilis	-27.04	140.08	eudicot	Alternanthera	C3	SOA	32	1.7	39.4	84.4667	33.2958	26	63	293	5	0.75	7.9	44	45.2	161	224
Amaranthaceae	Alternanthera sessilis	-27.1	139.98	eudicot	Alternanthera	C3	SOA	31	1.8	39.5	84.35		26	62	293	5	0.75	7.9	44	45.2	164	224
Amaranthaceae	Alternanthera sessilis	-19.24	135.74	eudicot	Alternanthera	C3	NTA	217	0.1	48.5	80.125	137.437	65	102	308	2	0.75	7.9	44	45.2	382	258
Amaranthaceae	Alternanthera sessilis	-19.19	135.66	eudicot	Alternanthera	C3	NTA	209	0	48.6	80.275	137.437	66	103	309	2	0.75	7.9	44	45.2	388	259
Amaranthaceae	Alternanthera sessilis	-27.79	139.53	eudicot	Alternanthera	C3	SOA	23	1.6	42	83.6917	128.296	21	60	291	6	0.75	7.9	44	45.2	165	220
Amaranthaceae	Alternanthera sessilis	-19.1	135.93	eudicot	Alternanthera	C3	NTA	225	0	49.7	79.6917	137.437	66	101	307	2	0.75	7.9	44	45.2	390	258
Amaranthaceae	Alternanthera sessilis	-19.25	135.61	eudicot	Alternanthera	C3	NTA	214	0	48.6	80.275	137.437	66	103	309	2	0.75	7.9	44	45.2	383	259
Amaranthaceae	Alternanthera sessilis	-19.12	135.94	eudicot	Alternanthera	C3	NTA	219	0	49.7	79.6917	137.437	66	101	308	2	0.75	7.9	44	45.2	388	258
Amaranthaceae	Alternanthera sessilis	-19.21	135.96	eudicot	Alternanthera	C3	NTA	212	0.1	49.2	79.9583	137.437	65	100	308	2	0.75	7.9	44	45.2	379	258
Amaranthaceae	Alternanthera sessilis	-19.25	135.6	eudicot	Alternanthera	C3	NTA	212	0	48.6	80.275	137.437	66	103	309	2	0.75	7.9	44	45.2	384	259
Amaranthaceae	Alternanthera sessilis	-27.77	139.55	eudicot	Alternanthera	C3	SOA	23	1.6	42	83.6917	128.296	21	60	291	6	0.75	7.9	44	45.2	165	220
Amaranthaceae	Alternanthera sessilis	-27.72	139.56	eudicot	Alternanthera	C3	SOA	21	1.6	42	83.6917	128.296	21	60	291	6	0.75	7.9	44	45.2	164	220
Amaranthaceae	Alternanthera sessilis	-18.78	136.52	eudicot	Alternanthera	C3	NTA	237	0.1	52.9	78.35	6.07232	67	100	304	1	0.75	7.9	44	45.2	420	256
Amaranthaceae	Alternanthera sessilis	-18.67	138.51	eudicot	Alternanthera	C3	QLD	130	0	53.2	76.925	6.20834	69	113	295	2	0.75	7.9	44	45.2	546	259
Amaranthaceae	Alternanthera sessilis	-27.78	139.53	eudicot	Alternanthera	C3	SOA	23	1.6	42	83.6917	128.296	21	60	291	6	0.75	7.9	44	45.2	165	220
Amaranthaceae	Alternanthera sessilis	-27.76	139.56	eudicot	Alternanthera	C3	SOA	25	1.6	42	83.6917	128.296	21	60	291	6	0.75	7.9	44	45.2	165	220
Amaranthaceae	Alternanthera sessilis	-27.76	139.53	eudicot	Alternanthera	C3	SOA	23	1.6	42	83.6917	128.296	21	60	290	6	0.75	7.9	44	45.2	164	220
Amaranthaceae	Alternanthera sessilis	-18.82	136.52	eudicot	Alternanthera	C3	NTA	239	0.1	52.9	78.35	6.07232	67	101	304	1	0.75	7.9	44	45.2	414	256
Amaranthaceae	Alternanthera sessilis	-27.66	139.85	eudicot	Alternanthera	C3	SOA	27	1.5	40.8	84.125	128.296	22	61	291	6	0.75	7.9	44	45.2	167	221
Amaranthaceae	Alternanthera sessilis	-26.03	135.53	eudicot	Alternanthera	C3	SOA	141	6.4	47.8	81.1083	208.32	25	54	290	3	0.75	7.9	44	45.2	133	223
Amaranthaceae	Alternanthera sessilis	-26.03	135.54	eudicot	Alternanthera	C3	SOA	146	6.4	47.8	81.1083	208.32	25	55	298	3	0.75	7.9	44	45.2	134	222
Amaranthaceae	Alternanthera sessilis	-26.05	139.32	eudicot	Alternanthera	C3	SOA	38	2.2	38.2	84.2417	328.396	29	63	296	4	0.75	7.9	44	45.2	179	228
Amaranthaceae	Alternanthera sessilis	-16.24	141.43	eudicot	Alternanthera	C3	QLD	3	0	70.9	68.7583	2.66654	79	153	287	1	0.75	7.9	44	45.2	1090	270
Amaranthaceae	Alternanthera sessilis	-16.23	141.42	eudicot	Alternanthera	C3	QLD	5	0	70.9	68.7583	2.66654	79	153	287	1	0.75	7.9	44	45.2	1094	270
Amaranthaceae	Alternanthera sessilis	-29.56	147.41	eudicot	Alternanthera	C3	NSW	129	5.8	68.4	74.6833	72.626	22	47	267	22	0.75	7.9	44	45.2	452	201
Amaranthaceae	Alternanthera sessilis	-29.08	147.14	eudicot	Alternanthera	C3	NSW	136	5.9	63.6	75.875	53.0135	22	48	270	18	0.75	7.9	44	45.2	418	204
Amaranthaceae	Alternanthera sessilis	-25.26	145.09	eudicot	Alternanthera	C3	QLD	324	8.7	54.3	78.6583		36	49	275	13	0.75	7.9	44	45.2	467	216
Amaranthaceae	Alternanthera sessilis	-15.48	130.17	eudicot	Alternanthera	C3	NTA	5	0	63.4	76.125	1.30657	74	151	308	0	0.75	7.9	44	45.2	865	283
Amaranthaceae	Alternanthera sessilis	-34.07	140.78	eudicot	Alternanthera	C3	SOA	44	3.9	77.5	63.375	106.311	11	46	141	16	0.75	7.9	44	45.2	263	172
Amaranthaceae	Alternanthera sessilis	-34.08	140.78	eudicot	Alternanthera	C3	SOA	21	3.9	77.5	63.375	106.311	11	47	142	15	0.75	7.9	44	45.2	257	173
Amaranthaceae	Alternanthera sessilis	-30.7	144.88	eudicot	Alternanthera	C3	NSW	96	1.5	58.1	76.675	328.396	13	50	267	15	0.75	7.9	44	45.2	325	198
Amaranthaceae	Alternanthera sessilis	-27.18	140.13	eudicot	Alternanthera	C3	SOA	31	1.7	39.7	84.4083	33.2958	26	63	293	5	0.75	7.9	44	45.2	163	224
Amaranthaceae	Alternanthera sessilis	-34.16	140.31	eudicot	Alternanthera	C3	SOA	60	4.7	78.6	62.75	52.601	10	44	113	15	0.75	7.9	44	45.2	260	168
Amaranthaceae	Alternanthera sessilis	-34.17	140.32	eudicot	Alternanthera	C3	SOA	19	4.2	78.7	62.3083	52.601	13	46	139	14	0.75	7.9	44	45.2	249	170
Amaranthaceae	Alternanthera sessilis	-34.67	142.9	eudicot	Alternanthera	C3	VIC	58	4.1	85.8	61.425	14.9022	8	38	135	23	0.75	7.9	44	45.2	339	168
Amaranthaceae	Alternanthera sessilis	-34.7	142.5	eudicot	Alternanthera	C3	VIC	51	3.8	84.5	61.4333	14.9022	9	39	136	23	0.75	7.9	44	45.2	331	167
Amaranthaceae	Alternanthera sessilis	-27.17	140.17	eudicot	Alternanthera	C3	SOA	29	1.6	39.4	84.5167	33.2958	26	63	293	5	0.75	7.9	44	45.2	164	224
Amaranthaceae	Alternanthera sessilis	-27.2	140.15	eudicot	Alternanthera	C3	SOA	34	1.7	39.7	84.4083	33.2958	26	63	293	5	0.75	7.9	44	45.2	163	223
Amaranthaceae	Alternanthera sessilis	-30.07	145.9	eudicot	Alternanthera	C3	NSW	107	1.9	52	78.1833	18.1534	17	52	268	18	0.75	7.9	44	45.2	370	202
Amaranthaceae	Alternanthera sessilis	-25.41	142.74	eudicot	Alternanthera	C3	QLD	128	2.9	39.7	83.3667	265.77	37	64	295	8	0.75	7.9	44	45.2	287	230
Amaranthaceae	Alternanthera sessilis	-27.87	139.43	eudicot	Alternanthera	C3	SOA	23	1.6	42.7	83.3583	328.396	21	59	289	6	0.75	7.9	44	45.2	161	219
Amaranthaceae	Alternanthera sessilis	-27.2	140.1	eudicot	Alternanthera	C3	SOA	33	1.7	39.7	84.4083	33.2958	26	63	293	5	0.75	7.9	44	45.2	164	223
Amaranthaceae	Alternanthera sessilis	-18.87	134.77	eudicot	Alternanthera	C3	NTA	217	0	49.6	80.3167	9.15731	67	111	309	1	0.75	7.9	44	45.2	425	262
[truncated: 81,803 more rows]
